# Supplementary material for: (3S,4R,4aS,7aR,12bS)-3-Cyclo­propyl­meth­yl-4a,9-dihy­droxy-3-methyl-7-oxo-2,3,4,4a,5,6,7,7a-octa­hydro-1H-4,12-methano-1-benzofuro[3,2-e]isoquinolin-3-ium 2,2,2-trifluoro­acetate methanol solvate
Source: Acta Crystallogr Sect E Struct Rep Online. 2010 Oct 20;66(Pt 11):o2868. doi: 10.1107/S1600536810041164 (PMC3009338; doi:10.1107/S1600536810041164)
Supplement: Supplementary file 1 [file e-66-o2868-sup1.cif]

##############################################################################
###                                                                        ###
###        Electronic paper (Acta Crystallographica Section E)             ###
###                                                                        ###
##############################################################################
#                                                                            #
# This CIF contains the data in a paper accepted for publication in Acta     #
# Crystallographica Section E. It conforms to the requirements of Notes      #
# for Authors for Section E, and has been peer reviewed under the auspices   #
# of the IUCr Commission on Journals.                                        #
#                                                                            #
# Full details of the Crystallographic Information File format               #
# are given in the paper "The Crystallographic Information File (CIF):       #
# a New Standard Archive File for Crystallography" by S. R. Hall, F. H.      #
# Allen and I. D. Brown [Acta Cryst. (1991), A47, 655-685].                  #
#                                                                            #
# The current version of the core CIF dictionary is obtainable from          #
# ftp://ftp.iucr.org/pub/cif_core.dic. The current version number is 2.4.    #
#                                                                            #
# Software is freely available for graphical display of the structure(s) in  #
# this CIF.  For information consult the CIF home page http://www.iucr.org/  #
# cif/home.html                                                              #
#                                                                            #
# This file may be used for bona fide research purposes within the           #
# scientific community so long as proper attribution is given to the journal # 
# article from which it was obtained.                                        #
#                                                                            #
##############################################################################
                                             
data_I
_audit_creation_method     SHELXL-97
_chemical_name_systematic
;
(3<i>S</i>,4<i>R</i>,4a<i>S</i>,7a<i>R</i>,12b<i>S</i>)-3-Cyclopropylmethyl-
4a,9-dihydroxy-3-methyl-7-oxo-2,3,4,4a,5,6,7,7a-octahydro-1<i>H</i>-4,12-
methano-1-benzofuro[3,2-<i>e</i>]isoquinolin-3-ium 2,2,2-trifluoroacetate
methanol solvate
;
_chemical_name_common     ?
_chemical_formula_moiety     'C21 H26 N O4 +, C2 F3 O2 - , C H4 O'
_chemical_formula_sum     'C24 H30 F3 N O7'
_chemical_formula_iupac     'C21 H26 N O4 +, C2 F3 O2 - , C H4 O'
_chemical_formula_weight     501.49
_chemical_melting_point     ?
_symmetry_cell_setting     orthorhombic
_symmetry_space_group_name_H-M     'P 21 21 21'
_symmetry_space_group_name_Hall     'P 2ac 2ab'
loop_
    _symmetry_equiv_pos_as_xyz
    'x, y, z'
    '-x+1/2, -y, z+1/2'
    '-x, y+1/2, -z+1/2'
    'x+1/2, -y+1/2, -z'
_cell_length_a     9.404(2)
_cell_length_b     12.526(3)
_cell_length_c     19.693(5)
_cell_angle_alpha     90.00
_cell_angle_beta     90.00
_cell_angle_gamma     90.00
_cell_volume     2319.8(10)
_cell_formula_units_Z     4
_cell_measurement_reflns_used     8884
_cell_measurement_theta_min     1.6
_cell_measurement_theta_max     27.9
_cell_measurement_temperature     113(2)
_exptl_crystal_description     Prism
_exptl_crystal_colour     Colorless
_exptl_crystal_size_max     0.20
_exptl_crystal_size_mid     0.18
_exptl_crystal_size_min     0.14
_exptl_crystal_density_diffrn     1.436
_exptl_crystal_density_meas     ?
_exptl_crystal_density_method     'not measured'
_exptl_crystal_F_000     1056
_exptl_absorpt_coefficient_mu     0.120
_exptl_absorpt_correction_type     multi-scan
_exptl_absorpt_process_details     'CrystalClear (Rigaku/MSC, 2005)'
_exptl_absorpt_correction_T_min     0.9764
_exptl_absorpt_correction_T_max     0.9834
_exptl_special_details
;
;
_diffrn_ambient_temperature     113(2)
_diffrn_radiation_type     MoK\a
_diffrn_radiation_wavelength     0.71073
_diffrn_radiation_source     'fine-focus sealed tube'
_diffrn_radiation_monochromator     graphite
_diffrn_measurement_device_type     'Rigaku Saturn CCD area detector'
_diffrn_measurement_method     '\w and \f scans'
_diffrn_detector_area_resol_mean     14.63
_diffrn_reflns_number     16033
_diffrn_reflns_av_R_equivalents     0.0302
_diffrn_reflns_av_sigmaI/netI     0.0187
_diffrn_reflns_theta_min     1.93
_diffrn_reflns_theta_max     25.02
_diffrn_reflns_theta_full     25.02
_diffrn_measured_fraction_theta_max     1.000
_diffrn_measured_fraction_theta_full     1.000
_diffrn_reflns_limit_h_min     -11
_diffrn_reflns_limit_h_max     9
_diffrn_reflns_limit_k_min     -14
_diffrn_reflns_limit_k_max     13
_diffrn_reflns_limit_l_min     -23
_diffrn_reflns_limit_l_max     23
_diffrn_standards_number     0
_diffrn_standards_interval_count     0
_diffrn_standards_interval_time     0
_diffrn_standards_decay_%     0
_refine_special_details
;
 Refinement of F^2^ against ALL reflections.  The weighted R-factor wR and
 goodness of fit S are based on F^2^, conventional R-factors R are based
 on F, with F set to zero for negative F^2^. The threshold expression of
 F^2^ > 2sigma(F^2^) is used only for calculating R-factors(gt) etc. and is
 not relevant to the choice of reflections for refinement.  R-factors based
 on F^2^ are statistically about twice as large as those based on F, and R-
 factors based on ALL data will be even larger. Mo Ka measured Friedel data
 cannot be used to determine absolute structure in a light atom study.
;
_reflns_number_total     2336
_reflns_number_gt     2261
_reflns_threshold_expression     >2sigma(I)
_refine_ls_structure_factor_coef     Fsqd
_refine_ls_matrix_type     full
_refine_ls_R_factor_all     0.0336
_refine_ls_R_factor_gt     0.0321
_refine_ls_wR_factor_gt     0.0780
_refine_ls_wR_factor_ref     0.0789
_refine_ls_goodness_of_fit_ref     1.072
_refine_ls_restrained_S_all     1.154
_refine_ls_number_reflns     2336
_refine_ls_number_parameters     349
_refine_ls_number_restraints     66
_refine_ls_hydrogen_treatment     constr
_refine_ls_weighting_scheme     calc
_refine_ls_weighting_details
         'calc w=1/[\s^2^(Fo^2^)+(0.0510P)^2^+0.2916P] where P=(Fo^2^+2Fc^2^)/3'
_atom_sites_solution_hydrogens     geom
_atom_sites_solution_primary     direct
_atom_sites_solution_secondary     difmap
_refine_ls_shift/su_max     0.000
_refine_ls_shift/su_mean     0.000
_refine_diff_density_max     0.224
_refine_diff_density_min     -0.187
_refine_ls_extinction_method     none
_refine_ls_extinction_coef     ?
loop_
    _atom_type_symbol
    _atom_type_description
    _atom_type_scat_dispersion_real
    _atom_type_scat_dispersion_imag
    _atom_type_scat_source
    'C' 'C' 0.0033 0.0016
                         'International Tables Vol C Tables 4.2.6.8 and 6.1.1.4'
    'H' 'H' 0.0000 0.0000
                         'International Tables Vol C Tables 4.2.6.8 and 6.1.1.4'
    'N' 'N' 0.0061 0.0033
                         'International Tables Vol C Tables 4.2.6.8 and 6.1.1.4'
    'O' 'O' 0.0106 0.0060
                         'International Tables Vol C Tables 4.2.6.8 and 6.1.1.4'
    'F' 'F' 0.0171 0.0103
                         'International Tables Vol C Tables 4.2.6.8 and 6.1.1.4'
_computing_data_collection     'CrystalClear (Rigaku/MSC, 2005)'
_computing_cell_refinement     'CrystalClear (Rigaku/MSC, 2005)'
_computing_data_reduction     'CrystalClear (Rigaku/MSC, 2005)'
_computing_structure_solution     'SHELXS97 (Sheldrick, 2008)'
_computing_structure_refinement     'SHELXL97 (Sheldrick, 2008)'
_computing_molecular_graphics     'SHELXL97 (Sheldrick, 2008)'
_computing_publication_material     'XCIF in SHELXTL (Sheldrick, 2008)'
loop_
    _atom_site_type_symbol
    _atom_site_label
    _atom_site_fract_x
    _atom_site_fract_y
    _atom_site_fract_z
    _atom_site_U_iso_or_equiv
    _atom_site_adp_type
    _atom_site_calc_flag
    _atom_site_refinement_flags
    _atom_site_occupancy
    _atom_site_disorder_assembly
    _atom_site_disorder_group
    O O1 1.33431(18) 0.71301(14) 0.23591(8) 0.0281(4) Uani d . 1 . .
    H H1 1.3709 0.7168 0.1971 0.042 Uiso calc R 1 . .
    O O2 1.14964(17) 0.71503(13) 0.35444(7) 0.0233(4) Uani d . 1 . .
    O O3 1.0961(2) 0.92317(15) 0.35475(11) 0.0430(5) Uani d . 1 . .
    O O4 0.69083(18) 0.71936(12) 0.41814(7) 0.0239(4) Uani d . 1 . .
    H H4 0.6411 0.7735 0.4265 0.036 Uiso calc R 1 . .
    N N1 0.6598(2) 0.54016(14) 0.31973(9) 0.0224(4) Uani d . 1 . .
    C C1 1.1913(3) 0.70077(18) 0.22998(12) 0.0238(5) Uani d . 1 . .
    C C2 1.1185(3) 0.69242(18) 0.16778(12) 0.0258(6) Uani d . 1 . .
    H H2 1.1719 0.6938 0.1268 0.031 Uiso calc R 1 . .
    C C3 0.9710(3) 0.68222(18) 0.16386(12) 0.0255(5) Uani d . 1 . .
    H H3 0.9263 0.6788 0.1206 0.031 Uiso calc R 1 . .
    C C4 0.8880(3) 0.67693(18) 0.22272(12) 0.0230(5) Uani d . 1 . .
    C C5 0.9618(3) 0.68362(17) 0.28299(11) 0.0215(5) Uani d . 1 . .
    C C6 1.1068(3) 0.69866(18) 0.28753(11) 0.0219(5) Uani d . 1 . .
    C C7 1.0192(3) 0.74854(18) 0.38813(11) 0.0228(5) Uani d . 1 . .
    H H7 1.0236 0.7337 0.4380 0.027 Uiso calc R 1 . .
    C C8 0.9985(3) 0.86850(19) 0.37436(12) 0.0271(6) Uani d . 1 . .
    C C9 0.8483(3) 0.90873(18) 0.38089(13) 0.0286(6) Uani d . 1 . .
    H H9A 0.8448 0.9859 0.3702 0.034 Uiso calc R 1 . .
    H H9B 0.8144 0.8987 0.4281 0.034 Uiso calc R 1 . .
    C C10 0.7521(3) 0.84654(17) 0.33149(12) 0.0244(5) Uani d . 1 . .
    H H10A 0.6544 0.8759 0.3329 0.029 Uiso calc R 1 . .
    H H10B 0.7887 0.8539 0.2846 0.029 Uiso calc R 1 . .
    C C11 0.7500(3) 0.72831(18) 0.35199(11) 0.0211(5) Uani d . 1 . .
    C C12 0.9008(3) 0.68246(18) 0.35386(11) 0.0211(5) Uani d . 1 . .
    C C13 0.8942(3) 0.56643(18) 0.38041(12) 0.0222(5) Uani d . 1 . .
    H H13A 0.9918 0.5375 0.3844 0.027 Uiso calc R 1 . .
    H H13B 0.8503 0.5656 0.4261 0.027 Uiso calc R 1 . .
    C C14 0.8082(3) 0.49697(17) 0.33281(12) 0.0240(5) Uani d . 1 . .
    H H14A 0.8004 0.4244 0.3525 0.029 Uiso calc R 1 . .
    H H14B 0.8592 0.4909 0.2890 0.029 Uiso calc R 1 . .
    C C15 0.7269(3) 0.6745(2) 0.22605(12) 0.0258(6) Uani d . 1 . .
    H H15A 0.6921 0.6153 0.1971 0.031 Uiso calc R 1 . .
    H H15B 0.6896 0.7419 0.2069 0.031 Uiso calc R 1 . .
    C C16 0.6658(3) 0.65996(17) 0.29849(11) 0.0225(5) Uani d . 1 . .
    H H16 0.5658 0.6871 0.2978 0.027 Uiso calc R 1 . .
    C C17 0.5940(3) 0.4752(2) 0.26332(12) 0.0293(6) Uani d . 1 . .
    H H17A 0.6626 0.4674 0.2262 0.044 Uiso calc R 1 . .
    H H17B 0.5087 0.5115 0.2465 0.044 Uiso calc R 1 . .
    H H17C 0.5681 0.4045 0.2806 0.044 Uiso calc R 1 . .
    C C18 0.5687(3) 0.52023(18) 0.38352(12) 0.0238(5) Uani d . 1 . .
    H H18A 0.5718 0.4431 0.3944 0.029 Uiso calc R 1 . .
    H H18B 0.6118 0.5592 0.4221 0.029 Uiso calc R 1 . .
    C C19 0.4160(3) 0.55373(18) 0.37701(12) 0.0239(5) Uani d . 1 . .
    H H19 0.3997 0.6289 0.3618 0.029 Uiso calc R 1 . .
    C C20 0.3038(3) 0.4746(2) 0.35699(13) 0.0328(6) Uani d . 1 . .
    H H20A 0.2231 0.5007 0.3293 0.039 Uiso calc R 1 . .
    H H20B 0.3345 0.4007 0.3468 0.039 Uiso calc R 1 . .
    C C21 0.3133(3) 0.51176(19) 0.42924(12) 0.0307(6) Uani d . 1 . .
    H H21A 0.3500 0.4608 0.4634 0.037 Uiso calc R 1 . .
    H H21B 0.2386 0.5608 0.4460 0.037 Uiso calc R 1 . .
    F F1 0.4670(15) 0.2811(8) 0.5019(7) 0.042(3) Uani d PDU 0.290(14) A 1
    F F2 0.475(2) 0.1198(14) 0.5336(8) 0.066(4) Uani d PDU 0.290(14) A 1
    F F3 0.3034(9) 0.1836(19) 0.4686(7) 0.089(4) Uani d PDU 0.290(14) A 1
    F F1' 0.4075(11) 0.2763(4) 0.4989(4) 0.083(2) Uani d PDU 0.710(14) A 2
    F F2' 0.5213(9) 0.1381(6) 0.5325(3) 0.0609(17) Uani d PDU 0.710(14) A 2
    F F3' 0.3205(5) 0.1191(5) 0.4841(2) 0.0727(15) Uani d PDU 0.710(14) A 2
    O O5 0.5400(2) 0.24675(13) 0.38094(8) 0.0294(4) Uani d . 1 . .
    O O6 0.5533(2) 0.07136(14) 0.40010(9) 0.0396(5) Uani d . 1 . .
    C C22 0.5196(3) 0.16372(19) 0.41422(11) 0.0256(5) Uani d . 1 A .
    C C23 0.4420(4) 0.1785(2) 0.48217(14) 0.0434(8) Uani d D 1 . .
    O O7 0.4835(2) 0.37757(13) 0.04273(8) 0.0277(4) Uani d . 1 . .
    H H7A 0.4593 0.4383 0.0566 0.042 Uiso calc R 1 . .
    C C24 0.6210(3) 0.3522(2) 0.06831(13) 0.0371(7) Uani d . 1 . .
    H H24A 0.6853 0.4126 0.0606 0.056 Uiso calc R 1 . .
    H H24B 0.6577 0.2890 0.0449 0.056 Uiso calc R 1 . .
    H H24C 0.6146 0.3377 0.1171 0.056 Uiso calc R 1 . .
loop_
    _atom_site_aniso_label
    _atom_site_aniso_U_11
    _atom_site_aniso_U_22
    _atom_site_aniso_U_33
    _atom_site_aniso_U_12
    _atom_site_aniso_U_13
    _atom_site_aniso_U_23
    O1 0.0234(10) 0.0354(9) 0.0255(8) -0.0008(8) 0.0021(8) 0.0017(8)
    O2 0.0218(9) 0.0265(9) 0.0216(7) 0.0015(7) -0.0026(7) 0.0008(7)
    O3 0.0314(11) 0.0279(10) 0.0698(14) -0.0053(9) 0.0018(11) 0.0055(9)
    O4 0.0282(10) 0.0202(8) 0.0232(7) 0.0036(7) 0.0025(7) 0.0021(6)
    N1 0.0229(11) 0.0168(9) 0.0277(9) 0.0008(8) -0.0040(9) -0.0001(8)
    C1 0.0260(14) 0.0194(11) 0.0261(12) 0.0008(10) -0.0017(11) 0.0020(9)
    C2 0.0320(15) 0.0229(12) 0.0226(11) 0.0019(11) 0.0019(11) 0.0003(9)
    C3 0.0309(15) 0.0247(12) 0.0209(11) 0.0000(11) -0.0041(11) 0.0008(9)
    C4 0.0256(14) 0.0199(11) 0.0235(11) -0.0009(10) -0.0051(10) 0.0022(10)
    C5 0.0248(13) 0.0171(11) 0.0227(11) 0.0026(9) -0.0011(10) 0.0007(9)
    C6 0.0253(13) 0.0186(11) 0.0218(11) 0.0008(10) -0.0042(10) 0.0020(9)
    C7 0.0249(13) 0.0220(12) 0.0217(10) 0.0016(10) -0.0003(10) 0.0008(9)
    C8 0.0302(15) 0.0212(12) 0.0300(12) -0.0018(11) -0.0025(11) -0.0005(10)
    C9 0.0313(14) 0.0187(11) 0.0358(12) 0.0012(10) 0.0042(12) -0.0008(10)
    C10 0.0246(13) 0.0193(11) 0.0293(12) 0.0046(10) 0.0027(11) 0.0033(9)
    C11 0.0233(12) 0.0194(11) 0.0207(11) 0.0005(10) -0.0003(10) 0.0027(9)
    C12 0.0237(13) 0.0189(11) 0.0206(10) -0.0001(10) -0.0029(10) 0.0015(9)
    C13 0.0219(13) 0.0198(11) 0.0248(11) 0.0031(10) -0.0021(10) 0.0041(9)
    C14 0.0223(13) 0.0183(11) 0.0312(12) 0.0040(10) -0.0014(10) 0.0018(10)
    C15 0.0275(14) 0.0269(12) 0.0230(12) 0.0003(10) -0.0062(10) 0.0033(10)
    C16 0.0228(14) 0.0184(11) 0.0263(11) 0.0027(10) -0.0034(11) 0.0045(9)
    C17 0.0321(15) 0.0276(12) 0.0283(12) -0.0040(12) -0.0054(11) -0.0035(10)
    C18 0.0257(14) 0.0180(11) 0.0276(11) -0.0012(10) -0.0019(10) 0.0026(9)
    C19 0.0256(14) 0.0179(11) 0.0283(12) -0.0001(10) -0.0005(11) 0.0012(10)
    C20 0.0259(14) 0.0303(13) 0.0423(14) 0.0000(12) -0.0022(12) -0.0062(11)
    C21 0.0289(15) 0.0276(13) 0.0356(13) 0.0007(11) 0.0013(12) 0.0049(10)
    F1 0.074(7) 0.034(4) 0.018(3) 0.021(4) 0.007(4) -0.009(3)
    F2 0.113(9) 0.032(5) 0.052(5) -0.002(6) 0.045(5) 0.027(4)
    F3 0.050(5) 0.135(9) 0.081(6) 0.003(6) 0.019(4) -0.017(6)
    F1' 0.148(6) 0.048(2) 0.054(3) 0.054(3) 0.053(4) 0.0154(19)
    F2' 0.111(5) 0.048(3) 0.0238(17) 0.001(3) 0.002(2) 0.0139(14)
    F3' 0.056(2) 0.091(3) 0.071(2) -0.001(2) 0.0386(18) 0.004(2)
    O5 0.0351(10) 0.0234(9) 0.0296(8) 0.0029(8) 0.0043(8) 0.0007(7)
    O6 0.0551(13) 0.0242(9) 0.0396(10) 0.0061(9) 0.0149(10) 0.0008(8)
    C22 0.0264(14) 0.0245(12) 0.0260(12) 0.0028(11) -0.0020(11) -0.0010(10)
    C23 0.060(2) 0.0361(16) 0.0343(15) 0.0108(15) 0.0087(15) -0.0001(12)
    O7 0.0292(10) 0.0231(8) 0.0308(9) -0.0009(8) -0.0008(8) -0.0004(7)
    C24 0.0328(16) 0.0426(16) 0.0361(14) 0.0019(13) -0.0040(13) 0.0039(12)
_geom_special_details
;
 All esds (except the esd in the dihedral angle between two l.s. planes)
 are estimated using the full covariance matrix.  The cell esds are taken
 into account individually in the estimation of esds in distances, angles
 and torsion angles; correlations between esds in cell parameters are only
 used when they are defined by crystal symmetry.  An approximate (isotropic)
 treatment of cell esds is used for estimating esds involving l.s. planes.
;
loop_
    _geom_bond_atom_site_label_1
    _geom_bond_atom_site_label_2
    _geom_bond_site_symmetry_2
    _geom_bond_distance
    _geom_bond_publ_flag
    O1 C1 . 1.359(3) ?
    O1 H1 . 0.8400 ?
    O2 C6 . 1.393(3) ?
    O2 C7 . 1.456(3) ?
    O3 C8 . 1.209(3) ?
    O4 C11 . 1.421(3) ?
    O4 H4 . 0.8400 ?
    N1 C17 . 1.510(3) ?
    N1 C14 . 1.519(3) ?
    N1 C18 . 1.541(3) ?
    N1 C16 . 1.559(3) ?
    C1 C6 . 1.384(3) ?
    C1 C2 . 1.407(3) ?
    C2 C3 . 1.395(4) ?
    C2 H2 . 0.9500 ?
    C3 C4 . 1.399(3) ?
    C3 H3 . 0.9500 ?
    C4 C5 . 1.378(3) ?
    C4 C15 . 1.517(4) ?
    C5 C6 . 1.380(4) ?
    C5 C12 . 1.509(3) ?
    C7 C8 . 1.539(3) ?
    C7 C12 . 1.543(3) ?
    C7 H7 . 1.0000 ?
    C8 C9 . 1.505(4) ?
    C9 C10 . 1.540(3) ?
    C9 H9A . 0.9900 ?
    C9 H9B . 0.9900 ?
    C10 C11 . 1.535(3) ?
    C10 H10A . 0.9900 ?
    C10 H10B . 0.9900 ?
    C11 C12 . 1.530(3) ?
    C11 C16 . 1.572(3) ?
    C12 C13 . 1.546(3) ?
    C13 C14 . 1.513(3) ?
    C13 H13A . 0.9900 ?
    C13 H13B . 0.9900 ?
    C14 H14A . 0.9900 ?
    C14 H14B . 0.9900 ?
    C15 C16 . 1.549(3) ?
    C15 H15A . 0.9900 ?
    C15 H15B . 0.9900 ?
    C16 H16 . 1.0000 ?
    C17 H17A . 0.9800 ?
    C17 H17B . 0.9800 ?
    C17 H17C . 0.9800 ?
    C18 C19 . 1.501(3) ?
    C18 H18A . 0.9900 ?
    C18 H18B . 0.9900 ?
    C19 C20 . 1.501(3) ?
    C19 C21 . 1.506(3) ?
    C19 H19 . 1.0000 ?
    C20 C21 . 1.500(4) ?
    C20 H20A . 0.9900 ?
    C20 H20B . 0.9900 ?
    C21 H21A . 0.9900 ?
    C21 H21B . 0.9900 ?
    F1 C23 . 1.363(9) ?
    F2 C23 . 1.290(10) ?
    F3 C23 . 1.332(8) ?
    F1' C23 . 1.309(6) ?
    F2' C23 . 1.340(5) ?
    F3' C23 . 1.364(5) ?
    O5 C22 . 1.244(3) ?
    O6 C22 . 1.231(3) ?
    C22 C23 . 1.536(4) ?
    O7 C24 . 1.423(3) ?
    O7 H7A . 0.8400 ?
    C24 H24A . 0.9800 ?
    C24 H24B . 0.9800 ?
    C24 H24C . 0.9800 ?
loop_
    _geom_angle_atom_site_label_1
    _geom_angle_atom_site_label_2
    _geom_angle_atom_site_label_3
    _geom_angle_site_symmetry_1
    _geom_angle_site_symmetry_3
    _geom_angle
    _geom_angle_publ_flag
    C1 O1 H1 . . 109.5 ?
    C6 O2 C7 . . 103.31(17) ?
    C11 O4 H4 . . 109.5 ?
    C17 N1 C14 . . 108.01(18) ?
    C17 N1 C18 . . 106.54(18) ?
    C14 N1 C18 . . 108.35(16) ?
    C17 N1 C16 . . 109.65(17) ?
    C14 N1 C16 . . 110.83(18) ?
    C18 N1 C16 . . 113.25(17) ?
    O1 C1 C6 . . 120.0(2) ?
    O1 C1 C2 . . 124.4(2) ?
    C6 C1 C2 . . 115.6(2) ?
    C3 C2 C1 . . 122.6(2) ?
    C3 C2 H2 . . 118.7 ?
    C1 C2 H2 . . 118.7 ?
    C2 C3 C4 . . 120.9(2) ?
    C2 C3 H3 . . 119.6 ?
    C4 C3 H3 . . 119.6 ?
    C5 C4 C3 . . 115.4(2) ?
    C5 C4 C15 . . 117.9(2) ?
    C3 C4 C15 . . 126.5(2) ?
    C4 C5 C6 . . 124.2(2) ?
    C4 C5 C12 . . 127.2(2) ?
    C6 C5 C12 . . 108.5(2) ?
    C5 C6 C1 . . 121.1(2) ?
    C5 C6 O2 . . 111.5(2) ?
    C1 C6 O2 . . 127.3(2) ?
    O2 C7 C8 . . 107.92(18) ?
    O2 C7 C12 . . 104.70(17) ?
    C8 C7 C12 . . 110.80(19) ?
    O2 C7 H7 . . 111.1 ?
    C8 C7 H7 . . 111.1 ?
    C12 C7 H7 . . 111.1 ?
    O3 C8 C9 . . 123.4(2) ?
    O3 C8 C7 . . 120.9(2) ?
    C9 C8 C7 . . 115.5(2) ?
    C8 C9 C10 . . 109.13(19) ?
    C8 C9 H9A . . 109.9 ?
    C10 C9 H9A . . 109.9 ?
    C8 C9 H9B . . 109.9 ?
    C10 C9 H9B . . 109.9 ?
    H9A C9 H9B . . 108.3 ?
    C11 C10 C9 . . 109.23(19) ?
    C11 C10 H10A . . 109.8 ?
    C9 C10 H10A . . 109.8 ?
    C11 C10 H10B . . 109.8 ?
    C9 C10 H10B . . 109.8 ?
    H10A C10 H10B . . 108.3 ?
    O4 C11 C12 . . 108.15(18) ?
    O4 C11 C10 . . 108.80(18) ?
    C12 C11 C10 . . 110.9(2) ?
    O4 C11 C16 . . 111.95(18) ?
    C12 C11 C16 . . 106.19(18) ?
    C10 C11 C16 . . 110.83(18) ?
    C5 C12 C11 . . 109.05(19) ?
    C5 C12 C7 . . 97.19(19) ?
    C11 C12 C7 . . 118.55(19) ?
    C5 C12 C13 . . 109.71(18) ?
    C11 C12 C13 . . 108.87(19) ?
    C7 C12 C13 . . 112.68(19) ?
    C14 C13 C12 . . 110.65(19) ?
    C14 C13 H13A . . 109.5 ?
    C12 C13 H13A . . 109.5 ?
    C14 C13 H13B . . 109.5 ?
    C12 C13 H13B . . 109.5 ?
    H13A C13 H13B . . 108.1 ?
    C13 C14 N1 . . 113.03(18) ?
    C13 C14 H14A . . 109.0 ?
    N1 C14 H14A . . 109.0 ?
    C13 C14 H14B . . 109.0 ?
    N1 C14 H14B . . 109.0 ?
    H14A C14 H14B . . 107.8 ?
    C4 C15 C16 . . 114.4(2) ?
    C4 C15 H15A . . 108.7 ?
    C16 C15 H15A . . 108.7 ?
    C4 C15 H15B . . 108.7 ?
    C16 C15 H15B . . 108.7 ?
    H15A C15 H15B . . 107.6 ?
    C15 C16 N1 . . 111.92(18) ?
    C15 C16 C11 . . 111.50(19) ?
    N1 C16 C11 . . 111.26(17) ?
    C15 C16 H16 . . 107.3 ?
    N1 C16 H16 . . 107.3 ?
    C11 C16 H16 . . 107.3 ?
    N1 C17 H17A . . 109.5 ?
    N1 C17 H17B . . 109.5 ?
    H17A C17 H17B . . 109.5 ?
    N1 C17 H17C . . 109.5 ?
    H17A C17 H17C . . 109.5 ?
    H17B C17 H17C . . 109.5 ?
    C19 C18 N1 . . 114.64(19) ?
    C19 C18 H18A . . 108.6 ?
    N1 C18 H18A . . 108.6 ?
    C19 C18 H18B . . 108.6 ?
    N1 C18 H18B . . 108.6 ?
    H18A C18 H18B . . 107.6 ?
    C20 C19 C18 . . 120.7(2) ?
    C20 C19 C21 . . 59.85(16) ?
    C18 C19 C21 . . 117.2(2) ?
    C20 C19 H19 . . 115.8 ?
    C18 C19 H19 . . 115.8 ?
    C21 C19 H19 . . 115.8 ?
    C21 C20 C19 . . 60.24(16) ?
    C21 C20 H20A . . 117.7 ?
    C19 C20 H20A . . 117.7 ?
    C21 C20 H20B . . 117.7 ?
    C19 C20 H20B . . 117.7 ?
    H20A C20 H20B . . 114.9 ?
    C20 C21 C19 . . 59.91(17) ?
    C20 C21 H21A . . 117.8 ?
    C19 C21 H21A . . 117.8 ?
    C20 C21 H21B . . 117.8 ?
    C19 C21 H21B . . 117.8 ?
    H21A C21 H21B . . 114.9 ?
    O6 C22 O5 . . 128.8(2) ?
    O6 C22 C23 . . 115.6(2) ?
    O5 C22 C23 . . 115.5(2) ?
    F2 C23 F1' . . 113.3(10) ?
    F2 C23 F3 . . 114.8(10) ?
    F1' C23 F3 . . 76.3(7) ?
    F2 C23 F2' . . 21.5(8) ?
    F1' C23 F2' . . 107.8(5) ?
    F3 C23 F2' . . 135.3(8) ?
    F2 C23 F1 . . 105.8(11) ?
    F1' C23 F1 . . 24.3(6) ?
    F3 C23 F1 . . 100.4(9) ?
    F2' C23 F1 . . 92.8(7) ?
    F2 C23 F3' . . 82.5(8) ?
    F1' C23 F3' . . 107.2(4) ?
    F3 C23 F3' . . 38.0(8) ?
    F2' C23 F3' . . 103.9(4) ?
    F1 C23 F3' . . 130.6(6) ?
    F2 C23 C22 . . 120.1(9) ?
    F1' C23 C22 . . 116.7(4) ?
    F3 C23 C22 . . 107.3(5) ?
    F2' C23 C22 . . 109.5(4) ?
    F1 C23 C22 . . 106.3(7) ?
    F3' C23 C22 . . 110.9(3) ?
    C24 O7 H7A . . 109.5 ?
    O7 C24 H24A . . 109.5 ?
    O7 C24 H24B . . 109.5 ?
    H24A C24 H24B . . 109.5 ?
    O7 C24 H24C . . 109.5 ?
    H24A C24 H24C . . 109.5 ?
    H24B C24 H24C . . 109.5 ?
loop_
    _geom_torsion_atom_site_label_1
    _geom_torsion_atom_site_label_2
    _geom_torsion_atom_site_label_3
    _geom_torsion_atom_site_label_4
    _geom_torsion_site_symmetry_1
    _geom_torsion_site_symmetry_2
    _geom_torsion_site_symmetry_3
    _geom_torsion_site_symmetry_4
    _geom_torsion
    _geom_torsion_publ_flag
    O1 C1 C2 C3 . . . . -178.6(2) ?
    C6 C1 C2 C3 . . . . -0.2(3) ?
    C1 C2 C3 C4 . . . . -1.7(4) ?
    C2 C3 C4 C5 . . . . 0.7(3) ?
    C2 C3 C4 C15 . . . . 175.0(2) ?
    C3 C4 C5 C6 . . . . 2.4(3) ?
    C15 C4 C5 C6 . . . . -172.4(2) ?
    C3 C4 C5 C12 . . . . 178.7(2) ?
    C15 C4 C5 C12 . . . . 3.9(4) ?
    C4 C5 C6 C1 . . . . -4.6(4) ?
    C12 C5 C6 C1 . . . . 178.6(2) ?
    C4 C5 C6 O2 . . . . 172.8(2) ?
    C12 C5 C6 O2 . . . . -4.0(3) ?
    O1 C1 C6 C5 . . . . -178.3(2) ?
    C2 C1 C6 C5 . . . . 3.3(3) ?
    O1 C1 C6 O2 . . . . 4.7(4) ?
    C2 C1 C6 O2 . . . . -173.7(2) ?
    C7 O2 C6 C5 . . . . -20.5(2) ?
    C7 O2 C6 C1 . . . . 156.8(2) ?
    C6 O2 C7 C8 . . . . -81.9(2) ?
    C6 O2 C7 C12 . . . . 36.2(2) ?
    O2 C7 C8 O3 . . . . -17.3(3) ?
    C12 C7 C8 O3 . . . . -131.4(2) ?
    O2 C7 C8 C9 . . . . 157.47(19) ?
    C12 C7 C8 C9 . . . . 43.4(3) ?
    O3 C8 C9 C10 . . . . 116.4(3) ?
    C7 C8 C9 C10 . . . . -58.2(3) ?
    C8 C9 C10 C11 . . . . 63.6(2) ?
    C9 C10 C11 O4 . . . . 62.3(2) ?
    C9 C10 C11 C12 . . . . -56.5(2) ?
    C9 C10 C11 C16 . . . . -174.2(2) ?
    C4 C5 C12 C11 . . . . -28.4(3) ?
    C6 C5 C12 C11 . . . . 148.30(19) ?
    C4 C5 C12 C7 . . . . -152.0(2) ?
    C6 C5 C12 C7 . . . . 24.7(2) ?
    C4 C5 C12 C13 . . . . 90.8(3) ?
    C6 C5 C12 C13 . . . . -92.5(2) ?
    O4 C11 C12 C5 . . . . 175.83(18) ?
    C10 C11 C12 C5 . . . . -65.0(2) ?
    C16 C11 C12 C5 . . . . 55.5(2) ?
    O4 C11 C12 C7 . . . . -74.4(2) ?
    C10 C11 C12 C7 . . . . 44.8(3) ?
    C16 C11 C12 C7 . . . . 165.30(19) ?
    O4 C11 C12 C13 . . . . 56.1(2) ?
    C10 C11 C12 C13 . . . . 175.36(17) ?
    C16 C11 C12 C13 . . . . -64.2(2) ?
    O2 C7 C12 C5 . . . . -36.6(2) ?
    C8 C7 C12 C5 . . . . 79.5(2) ?
    O2 C7 C12 C11 . . . . -152.89(18) ?
    C8 C7 C12 C11 . . . . -36.8(3) ?
    O2 C7 C12 C13 . . . . 78.3(2) ?
    C8 C7 C12 C13 . . . . -165.6(2) ?
    C5 C12 C13 C14 . . . . -56.7(3) ?
    C11 C12 C13 C14 . . . . 62.5(2) ?
    C7 C12 C13 C14 . . . . -163.8(2) ?
    C12 C13 C14 N1 . . . . -55.1(2) ?
    C17 N1 C14 C13 . . . . 170.77(19) ?
    C18 N1 C14 C13 . . . . -74.2(2) ?
    C16 N1 C14 C13 . . . . 50.6(2) ?
    C5 C4 C15 C16 . . . . -10.2(3) ?
    C3 C4 C15 C16 . . . . 175.7(2) ?
    C4 C15 C16 N1 . . . . -84.1(3) ?
    C4 C15 C16 C11 . . . . 41.3(3) ?
    C17 N1 C16 C15 . . . . -47.7(3) ?
    C14 N1 C16 C15 . . . . 71.5(2) ?
    C18 N1 C16 C15 . . . . -166.53(19) ?
    C17 N1 C16 C11 . . . . -173.2(2) ?
    C14 N1 C16 C11 . . . . -54.0(2) ?
    C18 N1 C16 C11 . . . . 68.0(3) ?
    O4 C11 C16 C15 . . . . 177.34(18) ?
    C12 C11 C16 C15 . . . . -64.8(2) ?
    C10 C11 C16 C15 . . . . 55.7(3) ?
    O4 C11 C16 N1 . . . . -56.9(2) ?
    C12 C11 C16 N1 . . . . 60.9(2) ?
    C10 C11 C16 N1 . . . . -178.62(19) ?
    C17 N1 C18 C19 . . . . -61.0(2) ?
    C14 N1 C18 C19 . . . . -176.99(18) ?
    C16 N1 C18 C19 . . . . 59.6(3) ?
    N1 C18 C19 C20 . . . . 95.2(2) ?
    N1 C18 C19 C21 . . . . 164.64(19) ?
    C18 C19 C20 C21 . . . . 105.7(3) ?
    C18 C19 C21 C20 . . . . -111.4(2) ?
    O6 C22 C23 F2 . . . . 35.2(10) ?
    O5 C22 C23 F2 . . . . -144.7(10) ?
    O6 C22 C23 F1' . . . . 178.7(6) ?
    O5 C22 C23 F1' . . . . -1.3(7) ?
    O6 C22 C23 F3 . . . . -98.2(11) ?
    O5 C22 C23 F3 . . . . 81.8(11) ?
    O6 C22 C23 F2' . . . . 55.9(5) ?
    O5 C22 C23 F2' . . . . -124.1(4) ?
    O6 C22 C23 F1 . . . . 155.0(6) ?
    O5 C22 C23 F1 . . . . -25.0(7) ?
    O6 C22 C23 F3' . . . . -58.1(4) ?
    O5 C22 C23 F3' . . . . 121.9(4) ?
loop_
    _geom_hbond_atom_site_label_D
    _geom_hbond_atom_site_label_H
    _geom_hbond_atom_site_label_A
    _geom_hbond_site_symmetry_A
    _geom_hbond_distance_DH
    _geom_hbond_distance_HA
    _geom_hbond_distance_DA
    _geom_hbond_angle_DHA
    O1 H1 O5 3_755 0.84 1.79 2.622(2) 170.2
    O4 H4 O7 3_655 0.84 1.86 2.685(2) 169.4
    O7 H7A O6 3_655 0.84 1.88 2.698(2) 165.9
data_New_Global_Publ_Block
_journal_date_recd_electronic     2010-10-02
_journal_date_accepted     2010-10-13
_journal_name_full     'Acta Crystallographica, Section E'
_journal_year     2010
_journal_volume     66
_journal_issue     11
_journal_page_first     o2868
_journal_page_last     o2868
_journal_paper_category     QO
_journal_coeditor_code     HG2721
_publ_contact_author_name     'Xinbo Zhou'
_publ_contact_author_address
;
Beijing Institute of Pharmacology and Toxicology,Beijing 100850,People's
Republic of China
;
_publ_contact_author_email     'hapwave@yahoo.cn'
_publ_contact_author_fax     '010-66931642'
_publ_contact_author_phone     '010-66931634'
_publ_section_title
;\
(3<i>S</i>,4<i>R</i>,4a<i>S</i>,7a<i>R</i>,12b<i>S</i>)-3-Cyclopropylmethyl-\
4a,9-dihydroxy-3-methyl-7-oxo-2,3,4,4a,5,6,7,7a-octahydro-1<i>H</i>-4,12-\
methano-1-benzofuro[3,2-<i>e</i>]isoquinolin-3-ium 2,2,2-trifluoroacetate
methanol solvate
;
_publ_section_title_footnote     .
loop_
    _publ_author_name
    _publ_author_footnote
    _publ_author_address
    'Cai, Xu' ?
;
Beijing Institute of Pharmacology and Toxicology, Beijing, 100850,
People's Republic of China
;
    'Zhou, Xinbo' .
;
Beijing Institute of Pharmacology and Toxicology, Beijing, 100850,
People's Republic of China
;
    'Zheng, Zhibing' .
;
Beijing Institute of Pharmacology and Toxicology, Beijing, 100850,
People's Republic of China
;
    'Zhong, Wu' .
;
Beijing Institute of Pharmacology and Toxicology, Beijing, 100850,
People's Republic of China
;
    'Li, Song' .
;
Beijing Institute of Pharmacology and Toxicology, Beijing, 100850,
People's Republic of China
;
_publ_section_synopsis     .
