# Supplementary material for: (3S,4R,4aS,7aR,12bS)-3-Cyclo­propyl­meth­yl-4a,9-dihy­droxy-3-methyl-7-oxo-2,3,4,4a,5,6,7,7a-octa­hydro-1H-4,12-methano-1-benzofuro[3,2-e]isoquinolin-3-ium 2,2,2-trifluoro­acetate methanol solvate
Source: Acta Crystallogr Sect E Struct Rep Online. 2010 Oct 20;66(Pt 11):o2868. doi: 10.1107/S1600536810041164 (PMC3009338; doi:10.1107/S1600536810041164)
Supplement: Supplementary file 2 [file e-66-o2868-Isup2.hkl]

# 
# h,k,l, Fc-squared, Fo-squared, sigma(Fo-squared) and status flag 
# 
data_I
_shelx_title ' shelx in P2(1)2(1)2(1)' 
_shelx_refln_list_code          4 
_shelx_F_calc_maximum      166.53 
_exptl_crystal_F_000      1056.00 
_reflns_d_resolution_high  0.8403 
 
loop_ 
 _symmetry_equiv_pos_as_xyz 
 'x, y, z' 
 '-x+1/2, -y, z+1/2' 
 '-x, y+1/2, -z+1/2' 
 'x+1/2, -y+1/2, -z' 
 
_cell_length_a     9.4037 
_cell_length_b    12.5263 
_cell_length_c    19.6934 
_cell_angle_alpha  90.000 
_cell_angle_beta   90.000 
_cell_angle_gamma  90.000 
 
_shelx_F_squared_multiplier     1.000 
 
loop_ 
 _refln_index_h 
 _refln_index_k 
 _refln_index_l 
 _refln_F_squared_calc 
 _refln_F_squared_meas 
 _refln_F_squared_sigma 
 _refln_observed_status 
   2   0   0     4833.69     4368.99     38.90 o 
   4   0   0      760.12      889.03     25.19 o 
   6   0   0     1766.01     1902.55     46.84 o 
   8   0   0       35.94       68.14     24.26 o 
  10   0   0      177.97      167.08     14.46 o 
   1   1   0     1950.34     1874.47     18.95 o 
   2   1   0     2287.79     2153.74     22.21 o 
   3   1   0     2506.98     2609.70     28.19 o 
   4   1   0     6173.32     6592.43     57.80 o 
   5   1   0      273.24      243.43     10.19 o 
   6   1   0       66.77       78.95      5.63 o 
   7   1   0      384.91      392.46     15.50 o 
   8   1   0       77.26       72.94      9.08 o 
   9   1   0      165.76      178.45     12.19 o 
  10   1   0       54.97       36.97     13.15 o 
  11   1   0        0.11        6.81      5.72 o 
   0   2   0    19113.33    17551.26    314.42 o 
   1   2   0      624.47      627.81      7.24 o 
   2   2   0      564.35      557.00      9.05 o 
   3   2   0      138.79      138.02      4.31 o 
   4   2   0     1072.02     1139.15     13.74 o 
   5   2   0     2691.29     2953.05     36.85 o 
   6   2   0      491.43      474.13     14.27 o 
   7   2   0      136.75      137.79      6.89 o 
   8   2   0      604.91      563.09     15.77 o 
   9   2   0      515.08      470.14     16.83 o 
  10   2   0      187.22      198.04     11.54 o 
  11   2   0       19.87       25.51      8.51 o 
   1   3   0       91.75      113.75      1.89 o 
   2   3   0     2997.42     2952.41     12.80 o 
   3   3   0      543.16      488.76      9.63 o 
   4   3   0       36.13       32.67      5.92 o 
   5   3   0      253.39      299.32      9.33 o 
   6   3   0      111.23      123.50      6.77 o 
   7   3   0       19.24       28.42      6.61 o 
   8   3   0      125.25      151.33     23.66 o 
   9   3   0       90.67      117.58     22.02 o 
  10   3   0       12.20        9.52      5.57 o 
   0   4   0     2563.77     2747.75     13.47 o 
   1   4   0    10437.61    10416.25     51.12 o 
   2   4   0     2923.55     2683.60     26.45 o 
   3   4   0      159.92      152.05      3.18 o 
   4   4   0      737.68      622.16     19.57 o 
   5   4   0     3558.54     3855.34     49.23 o 
   6   4   0        0.14        2.93      2.20 o 
   7   4   0       19.98       17.90      4.29 o 
   8   4   0     1001.12      926.26     27.01 o 
   9   4   0        4.14        2.76      4.27 o 
  10   4   0        0.51        1.81      3.55 o 
   1   5   0       79.50       74.61      2.06 o 
   2   5   0      254.59      234.50      4.15 o 
   3   5   0       16.87       24.05      4.25 o 
   4   5   0       48.52       58.03      3.53 o 
   5   5   0     2384.68     2554.07     51.16 o 
   6   5   0       74.01       63.52      7.32 o 
   7   5   0       70.95       89.43      9.10 o 
   8   5   0        7.86        8.13      3.90 o 
   9   5   0       37.83       31.83      6.87 o 
  10   5   0       96.29       71.83     22.08 o 
   0   6   0     1344.52     1428.97     18.31 o 
   1   6   0     1740.39     1815.09     16.20 o 
   2   6   0      474.64      473.30      5.58 o 
   3   6   0        3.90        2.50      1.11 o 
   4   6   0       90.86       90.36      3.98 o 
   5   6   0      116.87      112.17      4.52 o 
   6   6   0        5.33        7.27      2.50 o 
   7   6   0      108.28      112.69     10.19 o 
   8   6   0        2.04        5.41      2.43 o 
   9   6   0      348.60      289.12     15.11 o 
  10   6   0       91.52      102.95     12.63 o 
   1   7   0      618.17      593.88      8.50 o 
   2   7   0       11.67       18.37      3.25 o 
   3   7   0     1770.88     1752.02     30.36 o 
   4   7   0     1032.13     1078.97     19.08 o 
   5   7   0      839.40      888.29     16.73 o 
   6   7   0       14.91       14.95      4.19 o 
   7   7   0      138.36      137.42      9.05 o 
   8   7   0        1.34        4.47      2.02 o 
   9   7   0        7.43        4.85      3.06 o 
   0   8   0      659.71      648.41     19.02 o 
   1   8   0      282.39      294.09      5.93 o 
   2   8   0        0.18        8.41      1.76 o 
   3   8   0      215.65      216.23      7.56 o 
   4   8   0     2558.24     2625.39     40.78 o 
   5   8   0       67.95       77.97      4.64 o 
   6   8   0     1123.57     1138.28     24.14 o 
   7   8   0       40.00       50.90     10.23 o 
   8   8   0        1.68        6.22      3.60 o 
   9   8   0       17.65       18.07      4.23 o 
   1   9   0      735.28      769.78     14.39 o 
   2   9   0        0.16        2.15      2.07 o 
   3   9   0     1333.75     1425.30     24.50 o 
   4   9   0       10.31       13.85      3.97 o 
   5   9   0      647.98      625.71     13.58 o 
   6   9   0       88.57       94.02      8.87 o 
   7   9   0       26.94       29.48      6.44 o 
   8   9   0      343.54      330.04     14.49 o 
   0  10   0       35.81       63.47     12.81 o 
   1  10   0        0.01        3.23      2.37 o 
   2  10   0      449.61      442.55     14.52 o 
   3  10   0       45.68       52.81      8.49 o 
   4  10   0      447.05      468.37     12.85 o 
   5  10   0       20.70       27.69      5.05 o 
   6  10   0       88.94       83.72      9.84 o 
   7  10   0        6.39       12.94      4.72 o 
   8  10   0      187.50      177.32     10.48 o 
   1  11   0       33.40       45.14      7.23 o 
   2  11   0      856.83      768.46     19.66 o 
   3  11   0      677.10      719.06     21.94 o 
   4  11   0      174.09      184.15     10.19 o 
   5  11   0      492.56      505.68     17.47 o 
   6  11   0       83.32       82.79      7.99 o 
   7  11   0        4.30        6.78      4.46 o 
   0  12   0       20.54       24.97      5.74 o 
   1  12   0      601.19      557.49     12.29 o 
   2  12   0       23.02       19.73      4.38 o 
   3  12   0       41.38       47.02      7.80 o 
   4  12   0       45.26       35.81      8.00 o 
   5  12   0       10.85       13.19      4.09 o 
   6  12   0      217.67      244.61     11.00 o 
   1  13   0       53.08       59.19      9.95 o 
   2  13   0      113.27       94.91      8.03 o 
   3  13   0       40.72       46.56      9.90 o 
   4  13   0        0.19        1.93      2.52 o 
   5  13   0      115.64       96.00     14.39 o 
   0  14   0        6.22       15.70      5.63 o 
   1  14   0      266.13      237.89     10.57 o 
   2  14   0      299.01      314.07     11.35 o 
   3  14   0       76.59       84.08      6.77 o 
   1   0   1      563.50      516.85      4.92 o 
   2   0   1     2350.12     2259.30     19.76 o 
   3   0   1      711.88      693.80      6.25 o 
   4   0   1     3734.41     4002.13     69.71 o 
   5   0   1     1343.04     1419.98     38.62 o 
   6   0   1      756.06      730.27     48.31 o 
   7   0   1      371.14      330.53     13.85 o 
   8   0   1      861.67      854.87     26.29 o 
   9   0   1      917.36      835.18     47.13 o 
  10   0   1       75.57       85.03     21.39 o 
  11   0   1        0.01        5.00      5.62 o 
   0   1   1      478.69      399.98      4.05 o 
   1   1   1     1410.49     1252.65     11.13 o 
   2   1   1     3947.09     3635.65     33.20 o 
   3   1   1     5751.38     5574.53     18.66 o 
   4   1   1     1259.60     1331.25      8.43 o 
   5   1   1     1529.18     1668.96     16.70 o 
   6   1   1      266.15      261.14      6.39 o 
   7   1   1      211.68      212.96      7.04 o 
   8   1   1      469.79      495.85     13.62 o 
   9   1   1       67.09       57.07     11.13 o 
  10   1   1       35.27       29.31      6.84 o 
  11   1   1       45.75       47.19     12.38 o 
   0   2   1    15015.14    13334.85     73.38 o 
   1   2   1     7102.71     6522.91     36.51 o 
   2   2   1      410.47      425.58      3.98 o 
   3   2   1     1889.56     1793.72     10.74 o 
   4   2   1     3785.94     3884.49     45.14 o 
   5   2   1      693.77      795.76     11.74 o 
   6   2   1      364.28      362.09      7.84 o 
   7   2   1      194.24      166.47      5.53 o 
   8   2   1      293.63      301.49      9.15 o 
   9   2   1       53.51       53.52     11.46 o 
  10   2   1        4.51        7.08      4.60 o 
  11   2   1       42.93       29.85      8.92 o 
   0   3   1     2499.02     2447.68     17.37 o 
   1   3   1     8500.31     7687.76     35.86 o 
   2   3   1     2755.44     2751.32     14.95 o 
   3   3   1        8.67       19.61      2.09 o 
   4   3   1     4857.24     5279.45     62.07 o 
   5   3   1     1924.96     2145.18     28.35 o 
   6   3   1      224.93      205.11      5.65 o 
   7   3   1      676.12      698.85     12.24 o 
   8   3   1      310.33      282.85      8.74 o 
   9   3   1      172.92      197.92      7.44 o 
  10   3   1       22.57       17.25      4.22 o 
   0   4   1    27732.26    26444.76    282.45 o 
   1   4   1     1203.75     1184.90      6.10 o 
   2   4   1      840.89      903.42      8.59 o 
   3   4   1      168.53      183.87      2.69 o 
   4   4   1      954.19      964.44     13.38 o 
   5   4   1       79.53       87.52      4.52 o 
   6   4   1      186.08      192.92      5.99 o 
   7   4   1       85.05       89.06      6.77 o 
   8   4   1       31.60       26.15      3.83 o 
   9   4   1       19.75       13.58      3.42 o 
  10   4   1       69.98       57.43     10.04 o 
   0   5   1     1652.69     1479.63     12.67 o 
   1   5   1     2701.95     2744.11     13.24 o 
   2   5   1      893.63      859.99      6.79 o 
   3   5   1     1099.18     1157.18      7.94 o 
   4   5   1      114.61      102.81      2.68 o 
   5   5   1     1223.92     1323.49     14.78 o 
   6   5   1      201.50      223.79      7.60 o 
   7   5   1       95.69       96.09      5.64 o 
   8   5   1      315.55      342.07      8.88 o 
   9   5   1       24.44       19.04      3.96 o 
  10   5   1       11.51        8.21      2.77 o 
   0   6   1    20375.30    20071.32    232.47 o 
   1   6   1     2020.90     2174.84     22.49 o 
   2   6   1      609.42      577.47      5.78 o 
   3   6   1      356.01      350.22      5.37 o 
   4   6   1      145.06      171.52      3.95 o 
   5   6   1       62.54       58.46      3.23 o 
   6   6   1      560.58      568.86     12.50 o 
   7   6   1      119.58      116.55      9.23 o 
   8   6   1       66.01       67.17     10.55 o 
   9   6   1        5.32        9.03      3.21 o 
  10   6   1       23.51       26.39      6.68 o 
   0   7   1       38.68       33.14      3.91 o 
   1   7   1      985.36     1026.21      8.45 o 
   2   7   1      139.92      140.30      2.88 o 
   3   7   1      175.22      188.43      4.22 o 
   4   7   1     1800.29     1917.12     20.64 o 
   5   7   1      332.68      368.19      6.20 o 
   6   7   1      211.31      202.01      5.34 o 
   7   7   1      173.94      168.33      5.74 o 
   8   7   1      134.55      130.13      5.87 o 
   9   7   1      122.42      103.58     11.66 o 
   0   8   1      473.40      441.89      9.91 o 
   1   8   1     1188.63     1227.27     17.71 o 
   2   8   1      565.91      570.11      7.59 o 
   3   8   1       89.23       92.95      3.54 o 
   4   8   1      699.67      738.05     10.76 o 
   5   8   1     1123.08     1130.07     18.24 o 
   6   8   1       15.67       19.93      2.80 o 
   7   8   1       67.38       53.17      4.92 o 
   8   8   1        9.12       10.76      2.35 o 
   9   8   1      154.88      146.30      7.72 o 
   0   9   1       77.98       77.72      5.11 o 
   1   9   1      579.11      593.79      9.00 o 
   2   9   1      297.24      288.12      5.32 o 
   3   9   1      118.92      127.44      5.17 o 
   4   9   1     1214.23     1211.50     16.17 o 
   5   9   1      222.78      213.90      6.19 o 
   6   9   1       28.59       26.41      3.85 o 
   7   9   1       97.45      105.41      6.29 o 
   8   9   1       56.51       72.28      9.24 o 
   0  10   1      429.17      423.29     10.06 o 
   1  10   1      910.12      922.58     12.73 o 
   2  10   1      745.32      699.53     12.92 o 
   3  10   1      579.45      588.93      9.84 o 
   4  10   1       44.40       49.38      5.53 o 
   5  10   1       55.48       53.93      5.45 o 
   6  10   1      307.18      302.71      6.46 o 
   7  10   1        5.79        8.89      2.80 o 
   8  10   1      197.82      195.89      8.97 o 
   0  11   1       49.69       72.39     13.52 o 
   1  11   1      429.96      421.66      7.72 o 
   2  11   1      356.27      336.61      7.17 o 
   3  11   1       88.19       86.96      5.38 o 
   4  11   1       88.49       92.04      5.76 o 
   5  11   1      393.19      424.18      7.48 o 
   6  11   1       98.62      109.22      6.93 o 
   7  11   1      342.48      342.93      7.19 o 
   0  12   1       71.01       65.77     11.71 o 
   1  12   1      189.96      179.71      6.01 o 
   2  12   1      132.33      128.57      6.81 o 
   3  12   1      126.20      141.84      6.15 o 
   4  12   1      377.09      409.06      7.15 o 
   5  12   1       34.07       31.27      4.78 o 
   6  12   1       83.30       78.96      6.16 o 
   0  13   1      136.97      141.83      8.99 o 
   1  13   1      367.73      361.86      6.73 o 
   2  13   1      132.49      121.09      6.52 o 
   3  13   1       57.67       52.70      8.61 o 
   4  13   1        4.91        6.49      1.69 o 
   5  13   1       34.61       40.12      6.76 o 
   0  14   1      176.84      152.90      8.23 o 
   1  14   1       13.11       11.22      2.54 o 
   2  14   1       16.85       17.11      3.21 o 
   3  14   1      148.66      136.68      5.71 o 
   0   0   2     3166.24     2689.50     27.87 o 
   1   0   2     6500.07     5580.28     42.24 o 
   2   0   2    11350.08     9877.53     53.64 o 
   3   0   2       81.52       78.87      1.91 o 
   4   0   2     3277.57     3389.84     23.23 o 
   5   0   2      734.73      707.34     12.71 o 
   6   0   2      256.27      241.80     10.68 o 
   7   0   2      319.73      287.32     17.44 o 
   8   0   2       40.30       48.23     14.88 o 
   9   0   2      137.14      123.46     27.47 o 
  10   0   2       10.07       11.17      9.42 o 
  11   0   2       86.36      117.22     26.24 o 
   0   1   2     1552.19     1358.84     20.83 o 
   1   1   2     6655.03     6084.35     28.01 o 
   2   1   2     3902.07     3701.61     24.64 o 
   3   1   2     2348.54     2286.06      9.75 o 
   4   1   2     1293.62     1378.11      9.22 o 
   5   1   2      215.66      207.99      4.97 o 
   6   1   2      395.64      426.59      7.36 o 
   7   1   2      118.95      119.08      6.19 o 
   8   1   2      824.63      791.13     28.04 o 
   9   1   2        9.65       10.43      3.18 o 
  10   1   2       70.40       74.82     15.89 o 
  11   1   2       15.29       11.77      4.30 o 
   0   2   2      675.08      740.85      4.84 o 
   1   2   2     3814.61     3751.58     18.89 o 
   2   2   2     1972.22     1891.64     14.60 o 
   3   2   2     1965.82     1902.36     14.30 o 
   4   2   2     1146.60     1248.10     10.86 o 
   5   2   2      505.14      589.18     10.07 o 
   6   2   2      124.19      128.52      4.72 o 
   7   2   2      147.24      139.72      5.35 o 
   8   2   2      861.78      850.55     20.95 o 
   9   2   2      143.16      141.70      6.49 o 
  10   2   2       30.21       31.13      7.79 o 
  11   2   2       20.48       20.11      5.63 o 
   0   3   2    20051.09    17313.06    131.00 o 
   1   3   2     4768.68     4450.60     25.01 o 
   2   3   2     1159.39     1096.29      8.76 o 
   3   3   2     1217.26     1260.16     10.78 o 
   4   3   2      441.56      459.05      7.10 o 
   5   3   2     1877.27     2094.66     29.02 o 
   6   3   2       93.23      108.25      4.88 o 
   7   3   2      174.38      192.75      5.96 o 
   8   3   2       64.65       67.47     10.78 o 
   9   3   2      413.45      379.29     10.56 o 
  10   3   2      120.72      126.16      8.48 o 
   0   4   2     4431.56     4339.87     26.91 o 
   1   4   2     1897.32     1894.80      7.69 o 
   2   4   2     1166.08     1129.26      9.20 o 
   3   4   2      252.34      227.33      2.98 o 
   4   4   2      151.47      156.30      4.32 o 
   5   4   2      149.67      149.44      5.42 o 
   6   4   2      663.33      664.16     11.36 o 
   7   4   2       42.55       49.52      6.73 o 
   8   4   2       25.66       39.32      5.85 o 
   9   4   2      136.16      124.88      9.95 o 
  10   4   2       19.58       21.22      5.13 o 
   0   5   2    10690.28    10951.31    153.79 o 
   1   5   2     3275.04     3323.23     15.03 o 
   2   5   2      498.68      531.47      5.69 o 
   3   5   2      152.30      161.77      3.92 o 
   4   5   2      147.33      160.93      3.31 o 
   5   5   2      290.82      300.53      8.99 o 
   6   5   2      172.51      158.75      5.03 o 
   7   5   2      134.19      124.94      6.53 o 
   8   5   2      199.32      230.86      7.11 o 
   9   5   2       12.49        5.63      2.40 o 
  10   5   2        7.29        6.83      2.99 o 
   0   6   2     3899.41     4310.95     36.20 o 
   1   6   2      201.02      230.20      2.74 o 
   2   6   2      392.64      405.43      5.05 o 
   3   6   2       18.53       22.20      2.74 o 
   4   6   2      548.95      588.56      6.37 o 
   5   6   2       80.74       82.59      3.54 o 
   6   6   2      353.37      350.72      7.57 o 
   7   6   2      129.68      125.80      8.40 o 
   8   6   2      374.31      375.47      9.38 o 
   9   6   2      199.91      208.03      7.08 o 
  10   6   2       12.15       15.23      3.94 o 
   0   7   2      161.45      196.93      5.54 o 
   1   7   2     2080.23     2188.39     18.03 o 
   2   7   2      250.75      260.43      3.92 o 
   3   7   2       61.84       57.19      4.66 o 
   4   7   2     1023.43     1082.40     14.29 o 
   5   7   2      588.14      611.96      8.43 o 
   6   7   2       18.40       19.64      2.95 o 
   7   7   2      396.14      396.17      8.63 o 
   8   7   2      683.14      686.21     11.38 o 
   9   7   2      175.96      167.92      6.79 o 
   0   8   2     3713.08     3867.67     47.23 o 
   1   8   2      433.93      399.53      6.13 o 
   2   8   2      152.50      135.33      2.96 o 
   3   8   2      543.66      569.17      7.83 o 
   4   8   2      107.27      100.96      4.08 o 
   5   8   2      406.56      408.32      8.21 o 
   6   8   2      122.55      121.73      5.31 o 
   7   8   2        4.73        6.59      1.98 o 
   8   8   2       77.46       82.11     12.17 o 
   9   8   2        3.47        6.24      2.73 o 
   0   9   2      764.29      717.50     14.16 o 
   1   9   2      663.23      691.60      8.88 o 
   2   9   2      295.59      294.92      5.29 o 
   3   9   2      619.89      581.49      8.38 o 
   4   9   2      300.70      302.61      7.04 o 
   5   9   2     1048.66     1082.13     14.54 o 
   6   9   2       46.76       51.03      4.64 o 
   7   9   2      111.36       95.07      5.97 o 
   8   9   2      212.15      219.90      7.86 o 
   0  10   2      398.03      445.36     13.73 o 
   1  10   2      509.40      488.74     11.83 o 
   2  10   2      827.34      852.73     14.91 o 
   3  10   2      302.94      282.22      7.09 o 
   4  10   2      107.36      107.01      4.59 o 
   5  10   2       63.49       61.01      4.36 o 
   6  10   2       45.22       49.21      7.15 o 
   7  10   2       84.06       85.22      8.29 o 
   8  10   2      213.66      230.17      7.80 o 
   0  11   2      580.31      555.43     22.39 o 
   1  11   2     1024.77     1012.53     14.52 o 
   2  11   2      106.38       89.26      4.85 o 
   3  11   2      405.35      389.32      8.53 o 
   4  11   2      162.22      156.77      6.36 o 
   5  11   2       14.40       18.56      2.98 o 
   6  11   2       43.90       36.42      4.70 o 
   7  11   2       47.09       45.51      6.60 o 
   0  12   2       26.82       23.04      5.29 o 
   1  12   2      586.94      570.06      9.47 o 
   2  12   2       32.30       39.15      5.20 o 
   3  12   2      120.40      109.49      5.46 o 
   4  12   2      251.71      255.44      6.91 o 
   5  12   2      122.21      125.03      6.99 o 
   6  12   2       11.94       13.47      2.57 o 
   0  13   2       12.32       14.20      3.77 o 
   1  13   2       82.75       84.97      8.45 o 
   2  13   2      150.53      141.08      5.85 o 
   3  13   2       11.16       12.13      2.28 o 
   4  13   2      268.96      271.07      6.53 o 
   5  13   2       47.53       48.58      7.63 o 
   0  14   2      134.45      111.47      9.22 o 
   1  14   2       23.99       22.09      3.73 o 
   2  14   2      356.87      361.86      6.81 o 
   3  14   2      223.69      228.56      6.88 o 
   1   0   3     4398.34     4164.10     45.26 o 
   2   0   3     7364.35     6728.36     41.74 o 
   3   0   3      307.92      308.63      3.79 o 
   4   0   3      685.85      645.55     10.58 o 
   5   0   3      148.19      144.44      5.89 o 
   6   0   3        7.33        6.65      4.18 o 
   7   0   3     1044.30     1039.76     28.34 o 
   8   0   3      750.22      741.66     22.62 o 
   9   0   3        8.19       12.08      5.53 o 
  10   0   3       57.46       53.80     18.11 o 
  11   0   3        0.02       -0.61      3.32 o 
   0   1   3    19713.92    17379.66     86.21 o 
   1   1   3    10869.36     9722.69     42.00 o 
   2   1   3     2062.72     2088.58      9.28 o 
   3   1   3     1539.95     1661.15     13.33 o 
   4   1   3      564.43      560.56      6.62 o 
   5   1   3     1387.35     1532.77     22.06 o 
   6   1   3      291.50      288.44      7.23 o 
   7   1   3       45.74       52.19      8.25 o 
   8   1   3      152.81      136.31      9.33 o 
   9   1   3      515.15      503.05     12.87 o 
  10   1   3       56.48       42.93      9.62 o 
  11   1   3       43.01       41.49     13.07 o 
   0   2   3     4959.56     4511.50     42.93 o 
   1   2   3     1174.05     1184.62      7.90 o 
   2   2   3     2671.10     2553.71     11.54 o 
   3   2   3      859.83      892.60      6.56 o 
   4   2   3       24.09       49.42      4.01 o 
   5   2   3      268.28      305.12      6.98 o 
   6   2   3      882.78      882.42     22.08 o 
   7   2   3      207.78      202.19      5.36 o 
   8   2   3      406.98      379.81      9.07 o 
   9   2   3      289.38      284.63     12.43 o 
  10   2   3       10.79       14.81      4.30 o 
   0   3   3     1215.99     1179.26      9.35 o 
   1   3   3     2388.20     2284.69     11.06 o 
   2   3   3     3319.90     3312.97     16.40 o 
   3   3   3      745.12      689.01      6.95 o 
   4   3   3      979.08     1059.42      8.70 o 
   5   3   3     1424.71     1522.03     21.09 o 
   6   3   3       82.31       87.86      5.87 o 
   7   3   3      112.42      103.56      5.38 o 
   8   3   3       37.59       29.78      4.92 o 
   9   3   3      359.03      363.95     10.93 o 
  10   3   3       48.27       50.12     11.88 o 
   0   4   3     6678.23     6803.23     26.33 o 
   1   4   3      513.00      521.57      3.86 o 
   2   4   3      545.03      564.05      5.34 o 
   3   4   3      440.70      421.11      5.29 o 
   4   4   3     1790.98     1828.74     21.79 o 
   5   4   3      197.67      192.12      6.11 o 
   6   4   3      352.11      378.79      8.22 o 
   7   4   3      367.36      375.66      9.44 o 
   8   4   3      230.89      204.93      6.91 o 
   9   4   3      100.28       95.30     11.96 o 
  10   4   3       75.29       75.51     15.73 o 
   0   5   3       39.55       42.88      1.88 o 
   1   5   3     3604.64     3690.73     24.78 o 
   2   5   3      317.89      330.07      4.02 o 
   3   5   3      311.34      367.61      5.88 o 
   4   5   3     1487.37     1523.06     20.31 o 
   5   5   3      801.46      825.90     12.07 o 
   6   5   3       90.10       75.33      5.96 o 
   7   5   3      318.20      300.44      8.90 o 
   8   5   3      289.15      277.11      8.43 o 
   9   5   3       14.76       11.71      2.22 o 
  10   5   3        3.11        5.60      2.35 o 
   0   6   3     2688.44     2813.64     40.11 o 
   1   6   3      739.40      804.72      8.46 o 
   2   6   3     1715.94     1796.97     12.72 o 
   3   6   3      465.53      471.06      5.17 o 
   4   6   3      172.51      169.98      4.33 o 
   5   6   3       36.30       46.76      3.33 o 
   6   6   3       71.47       74.72      5.44 o 
   7   6   3      208.21      191.35      6.55 o 
   8   6   3       55.27       59.52      8.18 o 
   9   6   3       41.74       35.80      7.73 o 
  10   6   3       39.64       33.89      6.96 o 
   0   7   3        4.02       10.65      1.95 o 
   1   7   3     1881.67     1897.25     12.18 o 
   2   7   3      305.17      349.05      3.88 o 
   3   7   3      482.05      509.29      6.38 o 
   4   7   3     2025.23     2087.73     42.59 o 
   5   7   3       91.46       89.84      4.56 o 
   6   7   3      167.68      154.10      4.74 o 
   7   7   3      167.30      160.57      5.09 o 
   8   7   3      433.76      431.69      7.77 o 
   9   7   3       83.73       90.24      7.03 o 
   0   8   3        1.34        7.03      6.75 o 
   1   8   3      303.37      306.47      5.28 o 
   2   8   3      111.56      120.41      3.36 o 
   3   8   3      775.81      834.98     10.26 o 
   4   8   3      120.30      121.31      4.87 o 
   5   8   3      643.11      635.24     11.32 o 
   6   8   3       77.63       69.30      5.61 o 
   7   8   3      432.33      422.14     10.10 o 
   8   8   3       58.75       62.22      7.72 o 
   9   8   3       13.13       16.20      3.63 o 
   0   9   3       17.65       27.52      4.50 o 
   1   9   3      456.02      461.43      6.59 o 
   2   9   3      638.07      608.70      7.78 o 
   3   9   3      573.44      568.36     10.42 o 
   4   9   3      308.43      308.65      6.92 o 
   5   9   3      354.45      356.56      7.56 o 
   6   9   3      104.69      112.37      5.05 o 
   7   9   3       60.88       65.37      5.53 o 
   8   9   3       55.18       60.89     10.39 o 
   0  10   3       42.45       50.97      7.04 o 
   1  10   3        0.04        3.29      1.31 o 
   2  10   3      683.91      686.24     10.56 o 
   3  10   3      888.35      930.60     14.15 o 
   4  10   3      285.06      266.77      6.19 o 
   5  10   3      171.04      188.86      4.94 o 
   6  10   3      110.84      126.73      6.42 o 
   7  10   3       64.41       59.82      9.93 o 
   8  10   3      127.71      122.93     12.45 o 
   0  11   3       96.42       73.91      9.38 o 
   1  11   3      846.03      866.27     13.82 o 
   2  11   3      164.84      170.34      4.93 o 
   3  11   3      399.86      398.83      7.53 o 
   4  11   3      194.38      172.24      5.70 o 
   5  11   3      308.61      314.39      9.09 o 
   6  11   3       33.19       38.01      6.08 o 
   7  11   3      157.55      160.57      7.20 o 
   0  12   3      242.07      264.96      8.35 o 
   1  12   3       95.96      104.86      5.64 o 
   2  12   3       22.79       25.16      3.35 o 
   3  12   3      175.99      159.64      7.90 o 
   4  12   3      317.04      308.38      6.35 o 
   5  12   3        5.73        5.58      1.92 o 
   6  12   3       43.86       46.27      9.46 o 
   0  13   3      220.06      213.94      9.27 o 
   1  13   3      322.59      317.26      6.90 o 
   2  13   3       12.76       10.92      2.08 o 
   3  13   3       61.49       61.09      8.41 o 
   4  13   3       90.96       92.95     10.59 o 
   5  13   3      128.02      132.71      8.79 o 
   0  14   3      300.01      300.65      9.64 o 
   1  14   3       27.11       24.17      3.81 o 
   2  14   3       97.82       85.93      6.75 o 
   3  14   3       38.33       37.18      5.72 o 
   0   0   4    13808.70    12895.97     80.11 o 
   1   0   4     5352.02     4996.23     59.53 o 
   2   0   4     1413.77     1515.96     19.95 o 
   3   0   4     1142.68     1126.49     16.50 o 
   4   0   4        5.91        7.29      1.43 o 
   5   0   4      820.83      747.92     18.81 o 
   6   0   4      265.46      292.37     15.31 o 
   7   0   4        0.08        4.47      2.35 o 
   8   0   4      105.40      134.71     17.70 o 
   9   0   4        4.89        7.14      5.29 o 
  10   0   4        0.52        3.33      3.85 o 
  11   0   4      164.16      163.57     10.82 o 
   0   1   4     2826.82     2767.09     38.09 o 
   1   1   4     1852.83     1793.29     11.26 o 
   2   1   4     1240.80     1259.24      6.38 o 
   3   1   4      402.17      385.81      3.25 o 
   4   1   4     2099.96     2089.75     16.01 o 
   5   1   4       13.24       13.99      2.62 o 
   6   1   4     1270.23     1287.90     20.78 o 
   7   1   4      159.82      156.16      5.62 o 
   8   1   4      124.45      111.08      8.90 o 
   9   1   4       51.31       54.15     12.75 o 
  10   1   4       14.38       11.58      3.80 o 
  11   1   4       16.91       15.35      5.32 o 
   0   2   4     6656.05     6308.75     49.54 o 
   1   2   4     1839.20     1787.99      8.63 o 
   2   2   4      268.63      278.23      2.98 o 
   3   2   4     2222.99     2263.13     18.61 o 
   4   2   4     1599.63     1694.38     30.46 o 
   5   2   4      752.29      744.20      9.20 o 
   6   2   4      123.60      120.85      5.03 o 
   7   2   4      262.63      248.06      7.30 o 
   8   2   4      874.35      890.78     30.38 o 
   9   2   4       89.81       83.48     12.54 o 
  10   2   4      114.23      104.49     12.38 o 
   0   3   4       14.34       21.43      1.13 o 
   1   3   4      241.48      198.10      1.80 o 
   2   3   4     2658.04     2778.04     18.67 o 
   3   3   4     3254.65     3264.63     18.68 o 
   4   3   4     1305.78     1222.59     16.37 o 
   5   3   4       20.23       20.06      2.88 o 
   6   3   4      101.13      117.36      5.62 o 
   7   3   4        1.12        2.82      1.77 o 
   8   3   4      393.42      328.55     16.23 o 
   9   3   4      348.74      336.59     10.40 o 
  10   3   4        0.41        3.17      2.34 o 
   0   4   4     2927.41     2953.17     19.70 o 
   1   4   4     2942.90     2995.06     10.73 o 
   2   4   4       22.88       16.80      1.28 o 
   3   4   4      680.73      635.26     10.16 o 
   4   4   4     2025.95     2220.04     16.99 o 
   5   4   4      411.90      434.14      6.97 o 
   6   4   4      196.90      189.93      6.47 o 
   7   4   4      108.63      103.23      7.12 o 
   8   4   4      172.76      164.87      6.63 o 
   9   4   4      143.36      139.45      6.20 o 
  10   4   4       48.99       45.04     10.38 o 
   0   5   4       47.87       60.92      3.01 o 
   1   5   4      693.99      719.81      6.65 o 
   2   5   4      269.55      285.41      4.80 o 
   3   5   4      761.84      698.64     11.77 o 
   4   5   4     1292.72     1232.41     11.19 o 
   5   5   4       10.90       17.08      2.95 o 
   6   5   4      177.96      173.69      4.96 o 
   7   5   4      283.44      298.22      9.14 o 
   8   5   4       11.80       18.01      3.51 o 
   9   5   4       73.40       88.64      9.09 o 
  10   5   4       11.84        7.46      2.56 o 
   0   6   4     4960.99     5274.27     77.36 o 
   1   6   4     2554.43     2564.36     16.62 o 
   2   6   4      681.23      722.35      6.23 o 
   3   6   4      290.64      289.68      4.62 o 
   4   6   4      141.52      127.33      3.37 o 
   5   6   4      319.85      328.19      6.18 o 
   6   6   4      425.54      448.92      8.60 o 
   7   6   4      716.39      729.55     15.08 o 
   8   6   4       46.58       38.47      5.95 o 
   9   6   4      116.58      116.13      8.00 o 
  10   6   4       29.75       26.59      6.84 o 
   0   7   4      202.57      201.38      5.36 o 
   1   7   4     1894.26     1987.14     23.84 o 
   2   7   4      221.77      248.87      4.44 o 
   3   7   4       60.93       64.22      3.28 o 
   4   7   4      176.32      177.70      4.32 o 
   5   7   4      141.48      151.43      4.96 o 
   6   7   4      264.76      245.92     10.00 o 
   7   7   4      346.92      368.74      7.52 o 
   8   7   4      107.34       93.47      7.16 o 
   9   7   4       85.25       80.34      7.40 o 
   0   8   4        0.05        1.17      1.89 o 
   1   8   4      175.10      184.79      3.73 o 
   2   8   4      408.85      402.63      5.56 o 
   3   8   4        1.23        1.71      1.40 o 
   4   8   4     1320.51     1319.58     16.79 o 
   5   8   4       75.82       83.00      6.65 o 
   6   8   4      293.85      292.64      7.19 o 
   7   8   4      129.21      142.77      5.20 o 
   8   8   4       21.14       20.15      3.77 o 
   9   8   4       17.71       14.78      3.15 o 
   0   9   4       26.16       25.55      4.12 o 
   1   9   4      491.89      473.55      6.28 o 
   2   9   4      121.31      118.03      4.07 o 
   3   9   4       94.59       96.39      4.45 o 
   4   9   4      111.95      100.58      4.57 o 
   5   9   4      512.52      495.83      9.31 o 
   6   9   4      315.36      339.04      8.45 o 
   7   9   4       32.29       42.93      4.80 o 
   8   9   4      293.51      317.04      7.71 o 
   0  10   4      775.02      730.95     16.77 o 
   1  10   4      151.95      144.78      3.84 o 
   2  10   4      564.32      535.82     12.10 o 
   3  10   4      162.55      136.62      5.41 o 
   4  10   4      305.74      286.72      6.01 o 
   5  10   4       33.90       30.64      4.63 o 
   6  10   4       40.35       41.44      6.54 o 
   7  10   4      148.92      145.35      7.10 o 
   8  10   4       23.78       21.76      4.36 o 
   0  11   4        5.44        2.96      2.35 o 
   1  11   4      652.23      695.18     11.76 o 
   2  11   4      537.10      507.96     14.13 o 
   3  11   4       30.63       30.37      3.91 o 
   4  11   4       67.30       65.55      4.67 o 
   5  11   4      116.94      122.76      4.73 o 
   6  11   4        8.42        8.92      2.18 o 
   7  11   4       30.13       29.13      5.36 o 
   0  12   4      639.51      552.69     15.88 o 
   1  12   4       32.42       37.68      4.98 o 
   2  12   4      213.14      226.19      6.18 o 
   3  12   4      117.14      106.15      6.52 o 
   4  12   4       31.25       31.03      4.57 o 
   5  12   4       28.13       31.85      5.05 o 
   6  12   4       40.18       35.84      5.27 o 
   0  13   4       11.12       11.81      3.31 o 
   1  13   4      211.15      225.14      5.81 o 
   2  13   4        8.50        8.46      1.88 o 
   3  13   4        8.97       10.32      2.27 o 
   4  13   4      248.22      269.80      7.62 o 
   5  13   4       19.36       22.53      4.36 o 
   0  14   4       88.37       74.39     14.08 o 
   1  14   4       26.50       22.75      3.64 o 
   2  14   4       39.10       41.15      6.60 o 
   3  14   4      118.85      125.11      6.43 o 
   1   0   5    14234.56    12367.18     80.50 o 
   2   0   5       50.41       55.83      1.56 o 
   3   0   5     4599.90     4628.78     39.56 o 
   4   0   5     1290.96     1196.20     21.46 o 
   5   0   5      113.27      155.91      6.22 o 
   6   0   5     5036.01     5239.08    136.44 o 
   7   0   5      323.19      300.01     12.54 o 
   8   0   5       98.07       98.74      9.37 o 
   9   0   5      214.35      210.31     13.30 o 
  10   0   5       54.98       49.60     16.28 o 
   0   1   5    13028.66    11841.76     53.07 o 
   1   1   5      160.03      150.37      1.67 o 
   2   1   5     2576.77     2434.50     10.24 o 
   3   1   5     1051.81      980.27      9.67 o 
   4   1   5      580.94      614.73      7.15 o 
   5   1   5      483.40      461.00     10.48 o 
   6   1   5      163.30      173.09      6.64 o 
   7   1   5      306.35      312.97      8.15 o 
   8   1   5     1007.90      958.10     17.40 o 
   9   1   5       10.75       13.07      3.28 o 
  10   1   5      196.73      204.90     10.70 o 
   0   2   5        2.58        1.98      0.57 o 
   1   2   5     1417.83     1448.52      7.96 o 
   2   2   5     7371.70     7177.31     29.51 o 
   3   2   5     1479.22     1525.74      8.31 o 
   4   2   5       76.69      102.26      2.68 o 
   5   2   5      823.70      787.21     11.29 o 
   6   2   5      644.42      671.49     14.45 o 
   7   2   5      338.83      321.28      9.73 o 
   8   2   5      244.39      247.03      9.05 o 
   9   2   5       56.04       53.32      8.57 o 
  10   2   5       39.65       37.36      6.74 o 
   0   3   5      179.01      153.85      2.00 o 
   1   3   5      158.27      170.89      1.69 o 
   2   3   5      277.92      290.22      3.15 o 
   3   3   5      127.16      166.12      2.76 o 
   4   3   5      213.86      260.10      4.26 o 
   5   3   5      612.57      609.12     10.51 o 
   6   3   5      374.35      392.73      8.73 o 
   7   3   5       73.92       72.80      9.81 o 
   8   3   5       76.93       92.73      8.33 o 
   9   3   5       41.77       32.99      5.57 o 
  10   3   5       13.70       13.65      4.67 o 
   0   4   5      125.40      110.35      2.30 o 
   1   4   5      417.53      407.38      3.99 o 
   2   4   5     1040.31     1096.61      6.82 o 
   3   4   5     2055.53     2069.74     18.77 o 
   4   4   5      665.55      683.09      7.05 o 
   5   4   5       50.96       54.94      2.70 o 
   6   4   5       72.06       86.70      7.61 o 
   7   4   5       98.17       90.86      8.41 o 
   8   4   5      203.23      201.78      6.86 o 
   9   4   5       92.66      100.71      8.92 o 
  10   4   5       19.68       11.39      3.47 o 
   0   5   5      441.16      463.69      6.69 o 
   1   5   5      253.37      242.94      2.98 o 
   2   5   5      498.88      438.05      7.38 o 
   3   5   5      430.27      397.67      6.19 o 
   4   5   5       54.23       45.91      5.28 o 
   5   5   5       16.43       22.30      2.37 o 
   6   5   5      827.54      802.98     11.42 o 
   7   5   5      542.06      499.20      9.91 o 
   8   5   5       84.93       69.73      6.87 o 
   9   5   5       38.96       33.99      6.52 o 
  10   5   5       37.55       31.37      7.77 o 
   0   6   5       36.54       26.73      2.64 o 
   1   6   5      186.43      202.61      3.13 o 
   2   6   5      431.76      434.00      5.04 o 
   3   6   5      107.11      127.78      3.05 o 
   4   6   5      578.56      586.43      7.94 o 
   5   6   5      223.52      224.27      5.39 o 
   6   6   5      363.89      336.44      5.67 o 
   7   6   5      105.31       89.01      5.42 o 
   8   6   5      295.41      281.51      7.72 o 
   9   6   5       41.73       47.99      8.72 o 
   0   7   5      140.19      161.69      4.43 o 
   1   7   5      985.40     1016.94     10.51 o 
   2   7   5      136.87      141.86      3.11 o 
   3   7   5      724.14      688.27      8.90 o 
   4   7   5      513.63      511.81      7.32 o 
   5   7   5       23.48       27.54      3.48 o 
   6   7   5      947.87      949.91     19.13 o 
   7   7   5      258.60      291.91      6.65 o 
   8   7   5      236.11      236.19      8.27 o 
   9   7   5       16.48       14.70      3.18 o 
   0   8   5       97.28       88.56      3.63 o 
   1   8   5      127.96      114.85      2.82 o 
   2   8   5      577.72      567.48      7.15 o 
   3   8   5       81.66       73.35      3.14 o 
   4   8   5      696.09      728.95     11.41 o 
   5   8   5      616.77      599.74      9.63 o 
   6   8   5      146.95      153.45      5.42 o 
   7   8   5      127.63      112.76      6.29 o 
   8   8   5      139.80      142.53      6.74 o 
   9   8   5       47.98       38.40      9.96 o 
   0   9   5        8.75        7.66      3.54 o 
   1   9   5      796.35      748.51      9.21 o 
   2   9   5      870.25      879.56     10.13 o 
   3   9   5      559.49      557.89     10.93 o 
   4   9   5      163.84      158.14      4.96 o 
   5   9   5      285.35      290.60      6.67 o 
   6   9   5      101.73      105.87      5.26 o 
   7   9   5      351.84      384.17      7.98 o 
   8   9   5        2.45        3.65      1.69 o 
   0  10   5      586.96      605.25     14.71 o 
   1  10   5      316.88      305.81      5.81 o 
   2  10   5      196.61      188.78      4.92 o 
   3  10   5      360.88      345.46      6.20 o 
   4  10   5      116.70       99.94      5.96 o 
   5  10   5       47.22       54.54      7.09 o 
   6  10   5      138.85      127.05      5.92 o 
   7  10   5       62.54       66.45      9.74 o 
   0  11   5      602.99      584.00     15.78 o 
   1  11   5      122.28      155.43      4.65 o 
   2  11   5       31.56       34.67      4.40 o 
   3  11   5      143.40      138.06      4.48 o 
   4  11   5      132.90      129.37      4.60 o 
   5  11   5        4.24        7.62      1.81 o 
   6  11   5      101.72      103.99      6.67 o 
   7  11   5       47.95       39.60      7.28 o 
   0  12   5       42.06       34.96      7.64 o 
   1  12   5       11.77       20.41      3.02 o 
   2  12   5      140.43      136.88      6.30 o 
   3  12   5      150.73      155.45      5.78 o 
   4  12   5      255.98      245.53      6.43 o 
   5  12   5        6.45        6.67      2.16 o 
   6  12   5       95.25      109.55     10.54 o 
   0  13   5       14.96       19.10      5.32 o 
   1  13   5      240.36      248.89      5.67 o 
   2  13   5       34.67       41.90      6.50 o 
   3  13   5      248.92      259.10      6.42 o 
   4  13   5       19.90       21.51      4.00 o 
   0  14   5      171.11      187.61      8.41 o 
   1  14   5       55.29       47.50      8.59 o 
   2  14   5        9.67        9.82      2.35 o 
   3  14   5      282.86      292.41      9.56 o 
   0   0   6      476.23      440.16      4.48 o 
   1   0   6      712.61      755.13      5.87 o 
   2   0   6      522.97      551.15      5.05 o 
   3   0   6       74.10       90.45      2.51 o 
   4   0   6       78.31       74.23      2.84 o 
   5   0   6      557.10      598.54     12.24 o 
   6   0   6      144.04      183.30      9.08 o 
   7   0   6      756.35      703.48     50.68 o 
   8   0   6      140.92      136.85     18.32 o 
   9   0   6        0.07        5.35      4.02 o 
  10   0   6      134.79      131.10     11.75 o 
   0   1   6       97.88       86.35      1.52 o 
   1   1   6     8603.94     8090.67     28.42 o 
   2   1   6     7207.88     6929.16     38.50 o 
   3   1   6      844.25      747.71      8.09 o 
   4   1   6      222.11      201.72      5.07 o 
   5   1   6      236.89      222.90      5.65 o 
   6   1   6      802.86      754.81     19.43 o 
   7   1   6     1676.31     1684.45     30.54 o 
   8   1   6      299.03      307.95      9.06 o 
   9   1   6       38.85       31.44      8.73 o 
  10   1   6       97.77      106.49      9.36 o 
   0   2   6      116.84      113.85      3.63 o 
   1   2   6      121.95      152.20      1.35 o 
   2   2   6     2702.45     2743.28     14.28 o 
   3   2   6      382.30      433.83      4.50 o 
   4   2   6       90.41       95.55      2.87 o 
   5   2   6      586.42      566.52      7.41 o 
   6   2   6     3445.31     3597.13     62.23 o 
   7   2   6      659.86      641.88     27.79 o 
   8   2   6      720.31      711.76     16.50 o 
   9   2   6       43.52       49.74      8.93 o 
  10   2   6      158.56      178.96     11.04 o 
   0   3   6      400.45      375.21      6.41 o 
   1   3   6     2503.26     2366.24     19.31 o 
   2   3   6     4370.21     4449.17     28.44 o 
   3   3   6      308.73      362.21      4.78 o 
   4   3   6      471.67      524.83      7.04 o 
   5   3   6      204.89      196.03      4.38 o 
   6   3   6      215.32      216.86      4.90 o 
   7   3   6      323.91      330.82     10.31 o 
   8   3   6      100.24       99.09     10.65 o 
   9   3   6       58.52       53.18      9.85 o 
  10   3   6       12.65       13.07      3.37 o 
   0   4   6      311.11      312.52      4.20 o 
   1   4   6     2142.62     2054.02     17.31 o 
   2   4   6       11.91       11.52      0.91 o 
   3   4   6      678.95      689.60      9.04 o 
   4   4   6      148.50      157.31      3.07 o 
   5   4   6      726.89      733.32     11.22 o 
   6   4   6      187.04      172.47      3.95 o 
   7   4   6      143.29      151.30      6.25 o 
   8   4   6      126.40      125.46      7.42 o 
   9   4   6       42.51       36.53     10.32 o 
  10   4   6       24.09       23.35      5.76 o 
   0   5   6     1709.32     1678.14     13.59 o 
   1   5   6      159.37      163.44      2.60 o 
   2   5   6      901.61      888.00     12.57 o 
   3   5   6      710.14      695.78      8.23 o 
   4   5   6       76.80       66.51      2.34 o 
   5   5   6       60.47       60.91      3.79 o 
   6   5   6        3.45        3.34      1.34 o 
   7   5   6      308.10      320.38      9.54 o 
   8   5   6        7.53       17.26      2.94 o 
   9   5   6       26.35       30.55      6.26 o 
  10   5   6       63.23       54.66     12.14 o 
   0   6   6      205.91      216.57      4.85 o 
   1   6   6     1442.47     1507.16     10.28 o 
   2   6   6      222.08      209.34      3.37 o 
   3   6   6      443.86      453.99      7.14 o 
   4   6   6      195.57      174.96      4.07 o 
   5   6   6      112.87      106.64      5.28 o 
   6   6   6      249.00      245.34      6.73 o 
   7   6   6      357.19      389.46      8.74 o 
   8   6   6      114.09       93.77     13.02 o 
   9   6   6       80.42       85.17      7.83 o 
   0   7   6      252.69      224.02      5.00 o 
   1   7   6     2124.35     2183.06     20.74 o 
   2   7   6      259.62      258.77      4.42 o 
   3   7   6     2319.46     2501.24     24.44 o 
   4   7   6       13.27       13.31      2.05 o 
   5   7   6      327.45      316.97      6.79 o 
   6   7   6      192.05      191.50      5.78 o 
   7   7   6      290.69      287.02      6.64 o 
   8   7   6       25.59       33.84      6.01 o 
   9   7   6       39.10       37.26      6.15 o 
   0   8   6        9.62       11.70      2.07 o 
   1   8   6      558.20      584.05      7.21 o 
   2   8   6      466.45      460.95      6.03 o 
   3   8   6      825.37      828.00     11.01 o 
   4   8   6      277.93      269.01      5.20 o 
   5   8   6       45.00       54.54      4.43 o 
   6   8   6       98.28       87.96      6.01 o 
   7   8   6      294.43      307.80      6.48 o 
   8   8   6      261.37      265.80      6.86 o 
   0   9   6       40.44       43.01      3.75 o 
   1   9   6      480.42      468.52      6.06 o 
   2   9   6       25.17       24.89      1.90 o 
   3   9   6     1429.19     1470.87     19.62 o 
   4   9   6      411.70      390.02      6.74 o 
   5   9   6      994.18      979.68     12.68 o 
   6   9   6      394.17      372.55      8.19 o 
   7   9   6      250.94      262.37      7.94 o 
   8   9   6       44.08       44.82      9.07 o 
   0  10   6       35.58       47.43      7.31 o 
   1  10   6       23.37       15.80      2.54 o 
   2  10   6     1068.73     1131.69     14.39 o 
   3  10   6      364.78      392.98      7.43 o 
   4  10   6       43.78       47.92      3.73 o 
   5  10   6       69.14       58.21      5.43 o 
   6  10   6       67.72       57.97      7.90 o 
   7  10   6       43.16       40.65      8.44 o 
   0  11   6       71.37      101.41     10.63 o 
   1  11   6      537.35      524.29     11.24 o 
   2  11   6       14.28       19.41      3.17 o 
   3  11   6      118.83      113.06      4.52 o 
   4  11   6      164.94      173.39      6.46 o 
   5  11   6      331.25      367.08      6.86 o 
   6  11   6       13.55       13.91      2.87 o 
   0  12   6       29.15       33.17      7.20 o 
   1  12   6      273.27      256.33      5.98 o 
   2  12   6      421.47      409.98      6.59 o 
   3  12   6       40.22       39.20      5.44 o 
   4  12   6        4.72        6.74      1.85 o 
   5  12   6        9.55       13.45      2.70 o 
   0  13   6       58.90       48.40      5.59 o 
   1  13   6       13.74       19.53      3.33 o 
   2  13   6        8.35       10.27      1.90 o 
   3  13   6      149.90      155.86      6.17 o 
   4  13   6       49.65       48.63     10.26 o 
   0  14   6       19.70       13.27      5.05 o 
   1  14   6       33.65       28.14      5.51 o 
   2  14   6      132.18      132.06      5.80 o 
   1   0   7     1803.06     1875.40     12.53 o 
   2   0   7     5277.45     5260.54     40.57 o 
   3   0   7     1197.58     1233.77     12.17 o 
   4   0   7        4.16        9.04      1.37 o 
   5   0   7      282.64      310.98     14.58 o 
   6   0   7       46.61       55.08     10.34 o 
   7   0   7      958.97      909.27     35.47 o 
   8   0   7      137.10      131.55     11.69 o 
   9   0   7       33.36       30.49     12.43 o 
  10   0   7      117.50      150.75     11.80 o 
   0   1   7      144.83      137.07      1.93 o 
   1   1   7     3183.86     3150.40     19.28 o 
   2   1   7     1963.86     2144.68     12.07 o 
   3   1   7     1131.51     1203.87      7.27 o 
   4   1   7        6.02        6.91      1.05 o 
   5   1   7     1017.72      975.06     14.32 o 
   6   1   7      191.19      179.11      6.62 o 
   7   1   7     1196.05     1217.01     30.25 o 
   8   1   7      389.73      397.04     10.92 o 
   9   1   7      180.66      181.21      7.67 o 
  10   1   7        1.37        4.44      2.86 o 
   0   2   7     2510.11     2345.90     13.95 o 
   1   2   7      338.32      335.56      2.27 o 
   2   2   7     2018.79     1918.69     11.21 o 
   3   2   7      435.82      466.26      5.05 o 
   4   2   7     1057.20     1110.14     14.04 o 
   5   2   7      324.73      298.89      5.59 o 
   6   2   7      310.57      282.20      7.29 o 
   7   2   7     1953.57     1944.31     37.39 o 
   8   2   7      119.03      118.49      8.66 o 
   9   2   7      132.39      136.40      8.70 o 
  10   2   7       47.89       49.25     12.35 o 
   0   3   7      864.33      860.57      6.49 o 
   1   3   7      513.48      466.07      4.35 o 
   2   3   7     5198.91     5439.65     33.50 o 
   3   3   7     1643.95     1879.35     12.11 o 
   4   3   7      100.12       99.74      2.43 o 
   5   3   7      103.23      108.93      3.17 o 
   6   3   7      619.45      619.66     12.73 o 
   7   3   7       84.46      101.59     11.79 o 
   8   3   7       21.26       27.71      6.08 o 
   9   3   7      205.83      207.84      7.72 o 
  10   3   7      144.20      149.25      7.30 o 
   0   4   7       44.17       40.58      2.33 o 
   1   4   7     1703.99     1771.84     12.41 o 
   2   4   7     2598.78     2887.30     17.87 o 
   3   4   7      388.26      408.37      6.99 o 
   4   4   7       12.71       13.84      1.65 o 
   5   4   7      125.50      125.38      3.34 o 
   6   4   7      561.90      542.51      9.12 o 
   7   4   7     1344.06     1385.58     21.97 o 
   8   4   7      357.04      329.36      8.74 o 
   9   4   7       23.98       20.90      4.72 o 
  10   4   7       22.77       23.47      6.08 o 
   0   5   7      161.64      170.43      3.60 o 
   1   5   7       26.02       24.30      2.20 o 
   2   5   7       63.53       62.66      1.90 o 
   3   5   7     1237.67     1279.30     11.53 o 
   4   5   7      642.16      620.18      8.16 o 
   5   5   7        5.80        3.97      1.05 o 
   6   5   7      362.83      357.68      7.29 o 
   7   5   7       17.26       22.97      3.93 o 
   8   5   7      290.75      287.05      8.24 o 
   9   5   7        2.10        6.82      2.46 o 
   0   6   7       17.92       23.16      3.59 o 
   1   6   7      183.98      195.91      3.31 o 
   2   6   7      515.86      518.47      6.35 o 
   3   6   7      231.25      239.24      3.34 o 
   4   6   7      223.13      202.00      4.09 o 
   5   6   7      115.36      111.09      4.34 o 
   6   6   7      128.65      132.54      5.98 o 
   7   6   7      938.92      930.30     14.33 o 
   8   6   7      258.59      281.38      6.53 o 
   9   6   7      147.70      142.83      8.09 o 
   0   7   7       26.55       24.91      2.59 o 
   1   7   7      233.91      238.67      3.83 o 
   2   7   7      585.35      592.19      6.80 o 
   3   7   7       14.48       14.06      1.88 o 
   4   7   7      297.39      329.49      5.25 o 
   5   7   7      470.95      460.66      8.11 o 
   6   7   7      153.82      144.28      5.81 o 
   7   7   7       79.16       72.94      5.83 o 
   8   7   7       16.59       16.83      3.38 o 
   9   7   7       56.75       55.68     11.18 o 
   0   8   7       69.14       70.19      3.91 o 
   1   8   7      249.09      251.19      3.87 o 
   2   8   7      333.89      316.44      5.09 o 
   3   8   7      546.68      521.14      7.01 o 
   4   8   7      418.12      396.44      7.35 o 
   5   8   7      471.61      471.06      8.68 o 
   6   8   7      434.86      412.20      7.37 o 
   7   8   7      341.11      298.03      7.68 o 
   8   8   7      156.85      159.81      7.93 o 
   0   9   7      317.65      328.88      7.53 o 
   1   9   7      295.00      299.88      5.23 o 
   2   9   7     1055.40     1060.17     13.97 o 
   3   9   7       92.81       82.95      3.74 o 
   4   9   7      440.94      437.70      8.06 o 
   5   9   7      414.22      402.75      8.19 o 
   6   9   7       51.74       53.47      6.84 o 
   7   9   7       73.06       65.34      7.87 o 
   8   9   7       50.59       52.03     11.45 o 
   0  10   7       39.57       46.58      5.93 o 
   1  10   7       33.23       32.39      4.38 o 
   2  10   7       70.97       77.94      4.64 o 
   3  10   7      196.30      197.38      4.13 o 
   4  10   7       57.19       73.12      7.66 o 
   5  10   7      513.73      545.18      8.45 o 
   6  10   7      180.58      228.91      6.45 o 
   7  10   7      323.76      337.68      8.14 o 
   0  11   7      243.70      208.11      6.91 o 
   1  11   7       25.40       28.60      4.90 o 
   2  11   7      133.52      125.20      4.21 o 
   3  11   7       68.83       69.86      7.66 o 
   4  11   7      145.84      136.27      7.38 o 
   5  11   7      365.51      369.77      7.98 o 
   6  11   7       99.71      104.71      6.73 o 
   0  12   7      494.48      528.08     16.38 o 
   1  12   7      266.53      241.14      5.42 o 
   2  12   7       52.05       45.26      6.95 o 
   3  12   7       91.45       95.97      7.89 o 
   4  12   7       79.36       90.37      6.22 o 
   5  12   7      338.78      319.59      7.15 o 
   0  13   7       19.99       24.18      9.43 o 
   1  13   7       32.05       25.45      5.01 o 
   2  13   7        5.02        5.96      1.44 o 
   3  13   7       18.88       22.01      4.56 o 
   4  13   7      159.11      164.52      6.54 o 
   0  14   7        0.05       -0.55      3.42 o 
   1  14   7       47.28       44.87      8.98 o 
   0   0   8     9768.72     9692.48    185.90 o 
   1   0   8     1840.78     1660.14     14.90 o 
   2   0   8     4061.68     4141.84     29.83 o 
   3   0   8     1817.66     1753.06     19.91 o 
   4   0   8      213.92      193.34      5.33 o 
   5   0   8       29.16       49.63     10.18 o 
   6   0   8      433.57      412.95     12.10 o 
   7   0   8     3133.89     3300.00     74.16 o 
   8   0   8       19.59       26.44      8.83 o 
   9   0   8      102.62      108.99     14.39 o 
  10   0   8        4.63       11.47      5.11 o 
   0   1   8       30.16       31.19      1.04 o 
   1   1   8     2500.52     2484.28     17.84 o 
   2   1   8      556.93      619.70      5.24 o 
   3   1   8     6834.53     7390.00    106.14 o 
   4   1   8       98.07       92.11      2.84 o 
   5   1   8      937.09      981.58     14.54 o 
   6   1   8      182.83      177.12      5.72 o 
   7   1   8      471.43      504.22     13.36 o 
   8   1   8       15.52       17.57      3.31 o 
   9   1   8       50.67       45.48     11.23 o 
  10   1   8       40.91       44.30     10.53 o 
   0   2   8      806.29      835.39      7.46 o 
   1   2   8     1200.87     1143.86      9.86 o 
   2   2   8     3349.76     3508.13     16.78 o 
   3   2   8      749.67      854.35      9.73 o 
   4   2   8      646.76      645.19      6.84 o 
   5   2   8      760.50      757.77     18.30 o 
   6   2   8      870.01      918.57     15.83 o 
   7   2   8     2651.71     2737.91     42.22 o 
   8   2   8       12.33       15.67      3.49 o 
   9   2   8        6.92       11.95      2.88 o 
  10   2   8      125.78      121.83     12.16 o 
   0   3   8       36.43       43.25      1.48 o 
   1   3   8      456.23      443.65      5.00 o 
   2   3   8      311.35      335.49      3.85 o 
   3   3   8      194.18      189.43      2.93 o 
   4   3   8      500.62      488.61      6.17 o 
   5   3   8      248.87      232.12      3.98 o 
   6   3   8      237.10      232.73      6.01 o 
   7   3   8       93.60       97.26     10.99 o 
   8   3   8      145.38      144.79      6.19 o 
   9   3   8       40.33       52.64      9.53 o 
  10   3   8       18.45       12.61      3.06 o 
   0   4   8     2082.90     2162.88     31.03 o 
   1   4   8      288.71      256.74      4.01 o 
   2   4   8     2189.90     2430.71     20.04 o 
   3   4   8       40.30       41.28      1.59 o 
   4   4   8      234.44      210.40      3.63 o 
   5   4   8       34.51       39.82      2.40 o 
   6   4   8      544.51      547.89      9.64 o 
   7   4   8       44.90       55.21      5.32 o 
   8   4   8      159.38      162.67      7.42 o 
   9   4   8       33.90       30.65      6.32 o 
  10   4   8       69.13       67.17     15.82 o 
   0   5   8      134.77      132.04      3.30 o 
   1   5   8      375.89      367.12      5.44 o 
   2   5   8     2035.91     2178.87     20.09 o 
   3   5   8      264.48      244.05      4.39 o 
   4   5   8       63.24       61.52      2.96 o 
   5   5   8      578.95      592.85      8.23 o 
   6   5   8       62.61       76.22      7.41 o 
   7   5   8      400.84      373.06      9.52 o 
   8   5   8       32.67       35.50      6.77 o 
   9   5   8       26.12       17.94      3.96 o 
   0   6   8     3346.33     3527.44     34.29 o 
   1   6   8     1710.16     1774.68     16.14 o 
   2   6   8       78.28       82.59      3.01 o 
   3   6   8      408.60      404.51      6.44 o 
   4   6   8      158.85      148.37      3.26 o 
   5   6   8      478.39      501.72      8.26 o 
   6   6   8      219.46      226.07      6.42 o 
   7   6   8      725.18      730.80     11.89 o 
   8   6   8      207.26      214.47      5.84 o 
   9   6   8      142.25      145.42      7.22 o 
   0   7   8       14.08       15.12      2.32 o 
   1   7   8      624.54      597.61      6.79 o 
   2   7   8      475.61      498.63      6.33 o 
   3   7   8        8.11        7.27      1.31 o 
   4   7   8       15.77       17.98      1.90 o 
   5   7   8       13.90       18.35      2.82 o 
   6   7   8      636.70      709.38     13.31 o 
   7   7   8      451.33      484.70      9.52 o 
   8   7   8       47.27       44.35      7.38 o 
   9   7   8        7.00        3.59      3.32 o 
   0   8   8       23.63       24.02      3.68 o 
   1   8   8       35.55       29.63      2.14 o 
   2   8   8      249.85      254.03      3.33 o 
   3   8   8      280.23      278.47      5.16 o 
   4   8   8      210.19      197.10      5.21 o 
   5   8   8      367.56      385.49      8.57 o 
   6   8   8      137.65      131.60      4.63 o 
   7   8   8      919.15      924.34     14.54 o 
   8   8   8       80.46       80.16     13.46 o 
   0   9   8       20.19       24.29      3.97 o 
   1   9   8      166.77      167.00      3.09 o 
   2   9   8      203.98      194.09      4.71 o 
   3   9   8       62.07       66.37      3.25 o 
   4   9   8       19.84       22.35      3.10 o 
   5   9   8        3.89        7.64      2.27 o 
   6   9   8       85.76       83.60     10.63 o 
   7   9   8        9.06        8.14      2.60 o 
   8   9   8       31.93       25.22      5.65 o 
   0  10   8        0.08        1.49      1.72 o 
   1  10   8       43.53       40.75      3.24 o 
   2  10   8      634.32      641.03     10.37 o 
   3  10   8      366.79      382.58      7.09 o 
   4  10   8      140.65      131.42      4.98 o 
   5  10   8        3.45        4.77      2.45 o 
   6  10   8      327.16      342.87      7.31 o 
   7  10   8       94.82       87.72     12.08 o 
   0  11   8       50.94       44.28      4.47 o 
   1  11   8      225.41      204.45      4.70 o 
   2  11   8      169.01      156.54      4.51 o 
   3  11   8      234.72      237.72      6.35 o 
   4  11   8        4.87        5.44      1.97 o 
   5  11   8      290.54      300.32      6.94 o 
   6  11   8       72.39       77.20      7.96 o 
   0  12   8        1.70        3.20      2.75 o 
   1  12   8      141.59      126.58      6.60 o 
   2  12   8       74.04       67.81      8.85 o 
   3  12   8      340.87      337.82      7.02 o 
   4  12   8       30.78       32.56      5.20 o 
   5  12   8       80.09       64.13      8.70 o 
   0  13   8      118.54       81.22     20.59 o 
   1  13   8        3.02        4.42      3.31 o 
   2  13   8      237.40      228.32      7.00 o 
   3  13   8       75.87       81.13      6.29 o 
   0  14   8        6.19        6.05      2.38 o 
   1   0   9     2477.46     2524.37     21.67 o 
   2   0   9       70.05       82.23      2.21 o 
   3   0   9      354.55      409.01      7.17 o 
   4   0   9       89.80       99.94      4.30 o 
   5   0   9       28.10       24.79      5.23 o 
   6   0   9       68.49       84.76     15.67 o 
   7   0   9      361.66      379.34     15.36 o 
   8   0   9      118.88      129.08     13.63 o 
   9   0   9        0.11        2.36      3.85 o 
  10   0   9        9.23        5.84      5.06 o 
   0   1   9     5507.45     5450.82     70.49 o 
   1   1   9      515.26      490.49      4.65 o 
   2   1   9     1422.55     1652.28      9.71 o 
   3   1   9      171.38      182.74      3.58 o 
   4   1   9       18.90       19.61      2.32 o 
   5   1   9     1029.94     1080.42     16.98 o 
   6   1   9      204.63      207.35      7.29 o 
   7   1   9      471.40      456.19     11.12 o 
   8   1   9       77.34       80.56     10.66 o 
   9   1   9       34.50       34.17      9.30 o 
  10   1   9       64.21       50.28     15.46 o 
   0   2   9     1742.06     1764.40     16.31 o 
   1   2   9      255.04      261.76      2.95 o 
   2   2   9     2040.94     2010.84     16.96 o 
   3   2   9      321.84      348.58      4.65 o 
   4   2   9      588.61      606.20      7.42 o 
   5   2   9      833.87      778.94     12.23 o 
   6   2   9     1488.49     1499.88     34.77 o 
   7   2   9      618.68      633.24     13.62 o 
   8   2   9       27.27       24.50      4.96 o 
   9   2   9       77.85       75.85      8.56 o 
  10   2   9       67.65       79.31     16.34 o 
   0   3   9      504.09      558.45      6.94 o 
   1   3   9      536.02      513.78      4.03 o 
   2   3   9      308.26      351.43      3.96 o 
   3   3   9       48.52       67.56      1.66 o 
   4   3   9      118.52      119.07      2.90 o 
   5   3   9      149.44      152.61      4.67 o 
   6   3   9      192.66      185.84      9.88 o 
   7   3   9     1398.95     1391.06     27.64 o 
   8   3   9       78.07       76.99      8.07 o 
   9   3   9       14.79       18.27      3.63 o 
  10   3   9       21.28       22.80      5.99 o 
   0   4   9     2342.11     2314.51     27.84 o 
   1   4   9     1017.81     1067.22      8.92 o 
   2   4   9      596.74      636.64      6.64 o 
   3   4   9      719.88      758.47      6.19 o 
   4   4   9      390.12      413.53      5.11 o 
   5   4   9      188.56      180.17      3.16 o 
   6   4   9      543.42      545.95     10.09 o 
   7   4   9      988.54      991.43     20.05 o 
   8   4   9       65.27       73.67      8.47 o 
   9   4   9       48.74       45.88      9.96 o 
   0   5   9      160.38      150.92      3.44 o 
   1   5   9      451.26      431.26      4.24 o 
   2   5   9      258.49      267.62      4.26 o 
   3   5   9      871.19      908.93     11.31 o 
   4   5   9      296.27      312.94      4.55 o 
   5   5   9      269.13      249.69      7.26 o 
   6   5   9      254.85      247.42      6.70 o 
   7   5   9      389.58      366.08      7.91 o 
   8   5   9      151.84      140.78     10.08 o 
   9   5   9        5.03        7.12      2.99 o 
   0   6   9      483.08      444.76      6.03 o 
   1   6   9       29.80       30.98      2.75 o 
   2   6   9     1875.45     1940.05     17.70 o 
   3   6   9       80.00       67.40      3.72 o 
   4   6   9      464.07      478.93      6.38 o 
   5   6   9      162.56      176.86      5.18 o 
   6   6   9     1145.94     1234.43     20.45 o 
   7   6   9      805.14      817.54     20.40 o 
   8   6   9      555.19      592.37     17.82 o 
   9   6   9        2.10        5.22      2.38 o 
   0   7   9      105.15      108.97      3.65 o 
   1   7   9      808.55      819.78      9.26 o 
   2   7   9      907.89      944.62     10.15 o 
   3   7   9      135.93      138.07      4.52 o 
   4   7   9       16.40       13.79      1.04 o 
   5   7   9      113.36      100.79      3.84 o 
   6   7   9       30.09       29.00      4.33 o 
   7   7   9       22.28       20.45      4.05 o 
   8   7   9      209.66      197.15      6.75 o 
   0   8   9      415.11      421.43      7.58 o 
   1   8   9      178.15      168.75      2.62 o 
   2   8   9      145.25      129.87      2.73 o 
   3   8   9      262.52      244.04      4.68 o 
   4   8   9       29.83       31.40      4.60 o 
   5   8   9       86.12       77.98      8.22 o 
   6   8   9     1128.26     1218.90     24.28 o 
   7   8   9       10.61       10.37      2.97 o 
   8   8   9       25.81       22.68      5.79 o 
   0   9   9       81.00       70.76      3.27 o 
   1   9   9      469.75      445.86      6.96 o 
   2   9   9      176.31      163.80      5.60 o 
   3   9   9      262.98      242.43      5.66 o 
   4   9   9      146.92      143.51      5.79 o 
   5   9   9      145.37      160.20      5.27 o 
   6   9   9      263.83      257.42      6.48 o 
   7   9   9       44.37       42.80      7.09 o 
   0  10   9       71.10       72.64      8.42 o 
   1  10   9      146.71      155.67      3.30 o 
   2  10   9       76.65       70.33      4.83 o 
   3  10   9       83.04       81.50      8.76 o 
   4  10   9       79.34       90.51      5.68 o 
   5  10   9       29.43       30.90      5.28 o 
   6  10   9      206.32      226.12      6.33 o 
   7  10   9       68.96       67.74      6.97 o 
   0  11   9        3.84        0.68      2.53 o 
   1  11   9      329.86      329.71      6.91 o 
   2  11   9       91.61       91.28      7.72 o 
   3  11   9      458.61      452.86      7.05 o 
   4  11   9       71.60       76.97      7.38 o 
   5  11   9        9.94       10.09      2.37 o 
   6  11   9      400.71      415.48      7.86 o 
   0  12   9        3.66        9.74      3.22 o 
   1  12   9      146.05      158.78      6.12 o 
   2  12   9      139.20      153.09      5.97 o 
   3  12   9       57.63       53.65      5.98 o 
   4  12   9        8.50        7.09      2.13 o 
   5  12   9      102.11      116.12      5.59 o 
   0  13   9       15.43       17.06      8.00 o 
   1  13   9      197.64      193.62      6.37 o 
   2  13   9        3.11        4.67      2.46 o 
   3  13   9       89.64      101.44      8.67 o 
   0   0  10      461.06      479.53      7.61 o 
   1   0  10     1505.06     1614.17     14.76 o 
   2   0  10     1490.67     1731.02     23.38 o 
   3   0  10      461.16      501.54      6.24 o 
   4   0  10        5.20        6.22      1.61 o 
   5   0  10       93.86      105.50      6.86 o 
   6   0  10        0.25        1.36      2.36 o 
   7   0  10      286.23      266.42     13.33 o 
   8   0  10      265.91      266.77     13.47 o 
   9   0  10       27.85       31.17     12.23 o 
  10   0  10       68.14       57.07     28.22 o 
   0   1  10       24.99       22.07      1.08 o 
   1   1  10     3437.70     3769.04     26.98 o 
   2   1  10     2451.70     2702.39     22.22 o 
   3   1  10     1385.68     1314.76     11.82 o 
   4   1  10       41.77       42.43      3.23 o 
   5   1  10      311.07      352.32      8.63 o 
   6   1  10     1422.52     1511.60     26.50 o 
   7   1  10      269.23      290.49      9.21 o 
   8   1  10       91.06       83.60      8.53 o 
   9   1  10       11.03       12.05      4.04 o 
  10   1  10       45.62       41.24     12.25 o 
   0   2  10      112.64       91.77      2.31 o 
   1   2  10     1364.26     1439.83      8.90 o 
   2   2  10      932.13      983.99      8.16 o 
   3   2  10      145.42      164.73      2.80 o 
   4   2  10      161.18      166.23      3.74 o 
   5   2  10      244.96      231.90      6.86 o 
   6   2  10      680.83      658.58     14.37 o 
   7   2  10      642.26      621.93     14.52 o 
   8   2  10       99.12       86.41      7.90 o 
   9   2  10       59.67       64.74      8.06 o 
  10   2  10      264.48      281.32     11.12 o 
   0   3  10        0.43        1.80      0.53 o 
   1   3  10      897.50      925.29      6.77 o 
   2   3  10      813.94      798.05      5.85 o 
   3   3  10      584.31      615.26      5.62 o 
   4   3  10      506.30      501.35      6.25 o 
   5   3  10      258.23      261.40      5.05 o 
   6   3  10      194.09      189.27      8.26 o 
   7   3  10      187.84      204.93      7.73 o 
   8   3  10      189.61      190.57      9.69 o 
   9   3  10       28.31       32.78      6.34 o 
   0   4  10       43.94       25.45      1.82 o 
   1   4  10       21.18       20.44      1.43 o 
   2   4  10     2574.77     2692.19     17.22 o 
   3   4  10      202.53      218.06      3.18 o 
   4   4  10      348.22      349.86      4.84 o 
   5   4  10      537.35      514.36      7.77 o 
   6   4  10     1838.28     1842.91     27.68 o 
   7   4  10       74.94       72.89      9.64 o 
   8   4  10      207.62      199.46      7.45 o 
   9   4  10       31.78       35.74      8.44 o 
   0   5  10      168.28      154.81      4.02 o 
   1   5  10     1032.44     1058.72     11.66 o 
   2   5  10     1671.05     1712.10     15.74 o 
   3   5  10       51.28       63.66      2.91 o 
   4   5  10       10.44        7.15      1.09 o 
   5   5  10      500.70      488.25      8.58 o 
   6   5  10       86.06       75.77      6.47 o 
   7   5  10      355.88      340.28      8.56 o 
   8   5  10      361.60      355.01     10.09 o 
   9   5  10       10.73       18.13      5.37 o 
   0   6  10      408.88      391.43      7.23 o 
   1   6  10      207.71      222.70      3.50 o 
   2   6  10      129.02      133.59      2.70 o 
   3   6  10      125.41      120.46      4.19 o 
   4   6  10        3.41        3.87      1.63 o 
   5   6  10       35.14       45.99      5.33 o 
   6   6  10      155.05      171.31      6.75 o 
   7   6  10      101.73      106.61     12.97 o 
   8   6  10       12.25       14.50      3.73 o 
   9   6  10       89.36       93.61     15.96 o 
   0   7  10      145.55      158.22      2.77 o 
   1   7  10       72.82       68.14      4.04 o 
   2   7  10      239.21      234.79      3.84 o 
   3   7  10      196.02      187.78      4.59 o 
   4   7  10      150.77      150.35      5.57 o 
   5   7  10      581.16      587.47     11.13 o 
   6   7  10       68.49       73.28      7.86 o 
   7   7  10       55.09       45.46      8.10 o 
   8   7  10       36.84       32.53      6.41 o 
   0   8  10      106.64      111.46      3.70 o 
   1   8  10      341.38      367.52      6.07 o 
   2   8  10      263.15      246.12      4.23 o 
   3   8  10      354.11      361.19      6.49 o 
   4   8  10      227.11      237.73      7.09 o 
   5   8  10       80.90       86.12      5.76 o 
   6   8  10      113.79      117.58      7.59 o 
   7   8  10      189.87      211.85      7.25 o 
   8   8  10       95.50       92.69      7.32 o 
   0   9  10      858.20      827.32     16.52 o 
   1   9  10       52.27       56.04      4.36 o 
   2   9  10      223.24      227.25      5.41 o 
   3   9  10       87.27       83.04      4.62 o 
   4   9  10       80.78       78.91      4.65 o 
   5   9  10      198.33      189.68      6.25 o 
   6   9  10      176.25      173.55      5.40 o 
   7   9  10       93.19       90.37      8.65 o 
   0  10  10      292.35      287.45      8.72 o 
   1  10  10       91.07       97.50      4.84 o 
   2  10  10       20.00       21.42      3.57 o 
   3  10  10      113.67      117.19      5.07 o 
   4  10  10      154.52      147.17      5.98 o 
   5  10  10       20.89       15.69      3.19 o 
   6  10  10      287.00      291.08      7.41 o 
   0  11  10       24.37       31.26      8.18 o 
   1  11  10       67.18       60.69      8.73 o 
   2  11  10      227.48      236.61      5.58 o 
   3  11  10      246.08      244.46      5.51 o 
   4  11  10      349.94      336.76      6.71 o 
   5  11  10       85.95       70.73      8.90 o 
   0  12  10      217.52      232.87     10.44 o 
   1  12  10       78.78       87.20     12.29 o 
   2  12  10      257.61      257.92      7.04 o 
   3  12  10       77.63       75.92     11.02 o 
   4  12  10       25.64       28.75      6.09 o 
   0  13  10        8.57        8.09      4.02 o 
   1  13  10       64.07       54.60     11.98 o 
   2  13  10       41.19       33.44      7.02 o 
   1   0  11       29.40       27.63      1.35 o 
   2   0  11      106.02       84.85      2.96 o 
   3   0  11        1.41        5.53      1.22 o 
   4   0  11      644.86      692.38     12.15 o 
   5   0  11       70.16       72.65      6.92 o 
   6   0  11      776.89      771.60     19.24 o 
   7   0  11      411.61      381.85     17.22 o 
   8   0  11       12.19       16.45      5.13 o 
   9   0  11      263.71      256.89     16.48 o 
   0   1  11      650.82      697.25      6.35 o 
   1   1  11      388.56      374.35      4.39 o 
   2   1  11     3281.75     3564.95     35.17 o 
   3   1  11      141.71      156.92      3.02 o 
   4   1  11      619.47      590.95      9.63 o 
   5   1  11     1543.43     1561.19     34.29 o 
   6   1  11      386.27      377.93     16.15 o 
   7   1  11      228.96      220.77      8.55 o 
   8   1  11      311.29      291.47      8.41 o 
   9   1  11       12.74       17.81      4.80 o 
   0   2  11      388.25      361.05      6.11 o 
   1   2  11      101.58      109.54      2.03 o 
   2   2  11     1035.15     1033.41     11.25 o 
   3   2  11      285.43      326.17      5.14 o 
   4   2  11      299.28      304.82      4.89 o 
   5   2  11       15.60       15.87      2.75 o 
   6   2  11      827.02      824.55     15.28 o 
   7   2  11       76.84       80.94     12.41 o 
   8   2  11      238.52      238.90      7.49 o 
   9   2  11       43.36       40.34      9.23 o 
   0   3  11      421.35      418.06      6.54 o 
   1   3  11     1842.14     1886.95     14.29 o 
   2   3  11      130.83      115.15      2.37 o 
   3   3  11       90.18       72.58      1.93 o 
   4   3  11      242.95      235.65      4.16 o 
   5   3  11      113.38      102.46      3.48 o 
   6   3  11       61.46       67.95      6.20 o 
   7   3  11      126.00      130.41      6.98 o 
   8   3  11      117.97      102.59      8.15 o 
   9   3  11        7.34        7.63      3.00 o 
   0   4  11      800.79      800.98      8.67 o 
   1   4  11      218.58      217.15      3.22 o 
   2   4  11      175.64      182.77      3.43 o 
   3   4  11      332.36      344.74      4.90 o 
   4   4  11      135.45      138.19      2.36 o 
   5   4  11      189.46      169.95      3.41 o 
   6   4  11       41.93       46.91      6.00 o 
   7   4  11      210.62      200.05      8.09 o 
   8   4  11        0.88        3.30      2.12 o 
   9   4  11        0.94        3.44      2.99 o 
   0   5  11        0.11        2.46      0.70 o 
   1   5  11      797.31      852.97      9.93 o 
   2   5  11      102.86       94.41      2.51 o 
   3   5  11      605.16      607.29      7.71 o 
   4   5  11      134.84      131.13      4.29 o 
   5   5  11      222.19      211.28      6.33 o 
   6   5  11     1122.24     1168.93     19.03 o 
   7   5  11      310.69      310.72     10.86 o 
   8   5  11       47.75       52.64     11.70 o 
   9   5  11       74.96       77.33     17.48 o 
   0   6  11        6.03        8.80      1.83 o 
   1   6  11      179.89      188.03      3.39 o 
   2   6  11     1894.61     1878.59     17.52 o 
   3   6  11      309.64      328.97      5.53 o 
   4   6  11       98.09       94.93      4.94 o 
   5   6  11      126.95      107.12      5.06 o 
   6   6  11      233.15      230.27      9.33 o 
   7   6  11       82.55       87.70      6.24 o 
   8   6  11       34.21       32.08      6.72 o 
   0   7  11      360.57      360.46      7.94 o 
   1   7  11      211.48      213.31      3.39 o 
   2   7  11      984.03      963.88     12.38 o 
   3   7  11      600.13      595.54      9.60 o 
   4   7  11       85.08       83.04      4.46 o 
   5   7  11      192.39      189.71      5.14 o 
   6   7  11      250.34      249.01      6.64 o 
   7   7  11      132.85      136.03      8.92 o 
   8   7  11       12.51       12.21      3.02 o 
   0   8  11      913.58      872.25     15.86 o 
   1   8  11      265.54      262.34      5.95 o 
   2   8  11      635.83      613.78      8.04 o 
   3   8  11       95.65      101.59      3.72 o 
   4   8  11      109.36      107.27      4.69 o 
   5   8  11       17.52       16.94      3.54 o 
   6   8  11      410.96      440.08      8.58 o 
   7   8  11       30.92       25.73      5.77 o 
   0   9  11      482.70      481.43     10.42 o 
   1   9  11      392.50      407.56      8.32 o 
   2   9  11      222.88      211.17      6.02 o 
   3   9  11       39.03       33.47      6.27 o 
   4   9  11      128.89      116.92      5.87 o 
   5   9  11        5.06        4.65      2.20 o 
   6   9  11       75.42       66.95      8.26 o 
   7   9  11       23.95       18.04      4.15 o 
   0  10  11      423.33      406.51     11.29 o 
   1  10  11        3.24        3.92      1.63 o 
   2  10  11      172.67      177.01      6.51 o 
   3  10  11      292.10      289.95      5.74 o 
   4  10  11       10.18       12.34      2.72 o 
   5  10  11        2.73        5.39      2.11 o 
   6  10  11       54.78       45.20      7.92 o 
   0  11  11       35.91       34.75      7.57 o 
   1  11  11      123.35      127.69      5.23 o 
   2  11  11      372.24      392.02      7.87 o 
   3  11  11      129.26      130.91      4.92 o 
   4  11  11       47.40       48.05      6.89 o 
   5  11  11      183.39      187.50      5.11 o 
   0  12  11       15.29       25.21      6.56 o 
   1  12  11       58.13       65.76      6.92 o 
   2  12  11        2.32        4.44      2.48 o 
   3  12  11       20.30       19.13      3.28 o 
   4  12  11      121.15      123.11      6.55 o 
   0  13  11       77.39       81.05      8.92 o 
   1  13  11      148.95      149.50      7.03 o 
   0   0  12      217.64      223.05      4.67 o 
   1   0  12      359.42      351.19      6.74 o 
   2   0  12     2926.18     3097.16     32.93 o 
   3   0  12      483.37      517.25      7.52 o 
   4   0  12      104.87      101.06      4.02 o 
   5   0  12      162.75      158.91      7.63 o 
   6   0  12       12.48        8.27      3.08 o 
   7   0  12       13.93       17.45      5.05 o 
   8   0  12       65.15       65.12     15.04 o 
   9   0  12       44.37       48.30     18.14 o 
   0   1  12        2.28        4.47      1.37 o 
   1   1  12       19.58       24.44      1.75 o 
   2   1  12      460.82      453.88      6.08 o 
   3   1  12      248.21      280.78      4.72 o 
   4   1  12       95.73       93.96      3.19 o 
   5   1  12      118.22      119.72      6.43 o 
   6   1  12        0.76        5.94      2.84 o 
   7   1  12       88.76       87.45      9.05 o 
   8   1  12       96.19      103.39      8.80 o 
   9   1  12       15.57       20.94      5.88 o 
   0   2  12      135.91      124.16      2.99 o 
   1   2  12      972.45      947.32      7.32 o 
   2   2  12        5.78        4.98      0.82 o 
   3   2  12       15.38       17.65      1.81 o 
   4   2  12      238.70      220.60      4.95 o 
   5   2  12       41.67       44.19      5.01 o 
   6   2  12      127.76      129.33      7.62 o 
   7   2  12      245.44      252.22      8.40 o 
   8   2  12       10.07       10.89      3.03 o 
   9   2  12       59.53       56.43     10.43 o 
   0   3  12       45.80       40.75      3.15 o 
   1   3  12      424.30      409.09      3.92 o 
   2   3  12      237.36      239.11      3.15 o 
   3   3  12      244.05      238.78      3.56 o 
   4   3  12       88.04       87.76      3.46 o 
   5   3  12       13.98       10.84      1.96 o 
   6   3  12      386.14      363.31      9.11 o 
   7   3  12       56.14       50.37     10.37 o 
   8   3  12        2.65        6.14      2.95 o 
   9   3  12       35.84       33.58      7.55 o 
   0   4  12     1294.32     1317.16     18.22 o 
   1   4  12       13.07       18.19      2.36 o 
   2   4  12      896.50      966.60     12.29 o 
   3   4  12       14.16       19.16      2.16 o 
   4   4  12      118.22      116.74      2.67 o 
   5   4  12       21.75       29.71      4.23 o 
   6   4  12      632.51      649.62     12.95 o 
   7   4  12      273.10      260.17      7.67 o 
   8   4  12      141.14      150.80      9.01 o 
   9   4  12       61.13       58.71     16.19 o 
   0   5  12      165.40      174.14      5.16 o 
   1   5  12       20.76       22.89      1.81 o 
   2   5  12      629.01      652.94      8.27 o 
   3   5  12      770.43      822.09      9.60 o 
   4   5  12        3.95       13.96      2.13 o 
   5   5  12      119.85      127.34      5.84 o 
   6   5  12      154.38      137.04      9.09 o 
   7   5  12       20.07       23.94      4.74 o 
   8   5  12       63.00       66.04     12.72 o 
   0   6  12      341.89      345.45      6.40 o 
   1   6  12      103.83       91.58      3.53 o 
   2   6  12       60.96       54.85      2.78 o 
   3   6  12     1131.26     1153.03     19.12 o 
   4   6  12      132.90      132.32      5.08 o 
   5   6  12      206.98      197.80      6.84 o 
   6   6  12       67.39       66.31      5.34 o 
   7   6  12       34.27       36.21      6.25 o 
   8   6  12       93.88       95.38     10.20 o 
   0   7  12       87.27       89.87      7.98 o 
   1   7  12      261.68      257.74      3.94 o 
   2   7  12      181.15      201.70      4.84 o 
   3   7  12      280.94      260.65      6.92 o 
   4   7  12       39.18       41.31      4.74 o 
   5   7  12       16.47       12.75      2.75 o 
   6   7  12       50.75       42.25      6.70 o 
   7   7  12        6.27        5.11      2.00 o 
   8   7  12      114.75      102.47      8.77 o 
   0   8  12       78.81       85.42      7.16 o 
   1   8  12       67.11       64.17      3.23 o 
   2   8  12     1086.71     1035.20     14.41 o 
   3   8  12       39.88       40.28      3.37 o 
   4   8  12      763.21      776.96     11.62 o 
   5   8  12        2.32        6.01      1.82 o 
   6   8  12      275.31      289.72      6.56 o 
   7   8  12      110.27      100.51     10.96 o 
   0   9  12      207.13      182.31      7.33 o 
   1   9  12      199.15      194.34      4.08 o 
   2   9  12      410.71      408.28      6.73 o 
   3   9  12       58.78       61.85      4.62 o 
   4   9  12       36.11       42.46      5.93 o 
   5   9  12        9.55        9.77      3.00 o 
   6   9  12        7.36        6.18      2.68 o 
   0  10  12      299.68      306.08     11.89 o 
   1  10  12      158.17      157.14      5.14 o 
   2  10  12       93.10       87.21      4.88 o 
   3  10  12      305.68      305.64      5.50 o 
   4  10  12       60.31       52.86      4.51 o 
   5  10  12      220.49      224.36      6.99 o 
   6  10  12       85.96       77.34     12.08 o 
   0  11  12       20.13       23.40      5.67 o 
   1  11  12      434.32      444.40      8.59 o 
   2  11  12      169.25      160.39      5.27 o 
   3  11  12       37.87       34.22      6.79 o 
   4  11  12      201.78      210.98      6.57 o 
   0  12  12        0.79        2.15      2.33 o 
   1  12  12       87.81       82.17      5.86 o 
   2  12  12      158.45      166.16      6.86 o 
   3  12  12       26.73       23.82      4.07 o 
   1   0  13      930.87      966.16     15.19 o 
   2   0  13       10.58        8.51      1.26 o 
   3   0  13      218.94      237.66      4.40 o 
   4   0  13      172.56      166.40      7.23 o 
   5   0  13      214.39      162.56     25.89 o 
   6   0  13      990.26     1095.40     33.98 o 
   7   0  13       33.18       40.23      9.42 o 
   8   0  13       44.52       67.53     16.79 o 
   9   0  13        7.29       10.34      4.37 o 
   0   1  13      322.65      305.55      4.36 o 
   1   1  13      167.31      151.51      2.57 o 
   2   1  13      422.05      429.61      4.94 o 
   3   1  13      207.50      193.08      3.15 o 
   4   1  13        0.94        2.20      0.84 o 
   5   1  13       55.12       39.53      7.96 o 
   6   1  13      320.99      282.34      8.24 o 
   7   1  13       28.18       27.98      5.23 o 
   8   1  13       55.32       46.14     10.25 o 
   9   1  13      146.89      162.43      8.46 o 
   0   2  13      218.96      216.13      3.98 o 
   1   2  13       48.52       43.27      2.12 o 
   2   2  13      218.02      214.56      3.04 o 
   3   2  13      348.15      368.00      4.73 o 
   4   2  13     1803.43     1893.42     22.54 o 
   5   2  13       58.17       57.88      4.84 o 
   6   2  13      359.55      384.95     10.21 o 
   7   2  13       59.45       56.89     10.57 o 
   8   2  13      163.94      162.78      8.03 o 
   9   2  13       13.10       15.59      4.86 o 
   0   3  13      473.29      461.53      6.95 o 
   1   3  13       59.28       44.80      1.56 o 
   2   3  13      118.03      118.86      2.53 o 
   3   3  13      417.91      401.58      5.11 o 
   4   3  13      157.23      134.61      3.97 o 
   5   3  13       23.50       24.80      3.95 o 
   6   3  13       48.81       41.01      4.94 o 
   7   3  13       96.63       89.25      6.03 o 
   8   3  13       22.57       17.58      4.44 o 
   9   3  13        1.14        1.80      4.90 o 
   0   4  13      517.61      532.57      8.05 o 
   1   4  13      134.08      119.27      2.87 o 
   2   4  13      108.65      106.32      2.51 o 
   3   4  13       70.96       66.56      3.23 o 
   4   4  13      207.36      184.38      5.74 o 
   5   4  13      148.99      146.16      3.57 o 
   6   4  13      179.22      181.91      5.93 o 
   7   4  13      110.38      100.13     14.61 o 
   8   4  13        6.04        8.70      2.80 o 
   0   5  13        2.19        1.37      0.93 o 
   1   5  13       72.44       70.53      2.58 o 
   2   5  13       56.76       61.21      2.75 o 
   3   5  13      157.19      158.10      3.00 o 
   4   5  13      449.88      448.36      8.82 o 
   5   5  13      194.06      174.42      5.65 o 
   6   5  13      165.49      166.78      7.41 o 
   7   5  13       34.46       42.23      8.79 o 
   8   5  13        8.67       11.61      3.88 o 
   0   6  13       20.96       21.13      3.49 o 
   1   6  13      153.97      154.25      4.22 o 
   2   6  13      581.14      583.90      7.85 o 
   3   6  13      667.77      650.29     10.19 o 
   4   6  13      477.49      446.93      8.86 o 
   5   6  13       47.36       42.32      5.98 o 
   6   6  13       64.03       62.65      9.11 o 
   7   6  13        9.01       10.95      2.45 o 
   8   6  13      222.89      245.32      8.93 o 
   0   7  13      755.05      781.60     18.64 o 
   1   7  13       78.09       82.11      2.59 o 
   2   7  13       36.38       33.69      3.35 o 
   3   7  13       17.33       18.13      2.56 o 
   4   7  13        2.31        6.54      1.54 o 
   5   7  13       15.58       24.12      4.00 o 
   6   7  13       76.64       68.59      9.86 o 
   7   7  13       77.70      100.55      7.49 o 
   0   8  13       19.41       23.78      4.46 o 
   1   8  13     1519.53     1571.16     20.98 o 
   2   8  13      357.64      348.74      5.69 o 
   3   8  13        4.02        4.21      1.51 o 
   4   8  13      147.00      155.14      5.76 o 
   5   8  13        3.66        2.55      2.13 o 
   6   8  13       47.70       47.27      8.22 o 
   7   8  13       46.58       32.14      7.38 o 
   0   9  13        4.23        7.80      2.49 o 
   1   9  13      154.94      149.82      4.14 o 
   2   9  13      307.96      281.38      6.42 o 
   3   9  13       30.82       34.60      5.19 o 
   4   9  13        6.03        6.75      1.85 o 
   5   9  13      152.10      166.60      7.37 o 
   6   9  13       87.24       75.98     14.10 o 
   0  10  13        0.02        3.41      2.28 o 
   1  10  13      115.10      106.85      4.39 o 
   2  10  13       88.28       76.76      5.82 o 
   3  10  13      195.31      192.19      7.39 o 
   4  10  13       12.41       11.45      2.38 o 
   5  10  13       63.13       60.56      9.44 o 
   0  11  13       77.89       87.26     11.69 o 
   1  11  13       22.25       22.58      4.81 o 
   2  11  13       38.72       33.29      6.17 o 
   3  11  13       39.91       35.66      8.29 o 
   4  11  13       55.93       47.16      9.33 o 
   0  12  13        2.31        2.53      4.09 o 
   1  12  13       37.41       34.25      9.67 o 
   2  12  13       93.32       90.94      6.26 o 
   0   0  14      375.62      385.08      8.25 o 
   1   0  14      159.44      148.54      3.32 o 
   2   0  14     1213.02     1163.13     13.62 o 
   3   0  14      138.48      148.86      3.92 o 
   4   0  14      815.83      884.53     14.35 o 
   5   0  14        1.34        4.64      2.35 o 
   6   0  14      134.29      151.04     10.82 o 
   7   0  14       29.62       41.42     14.24 o 
   8   0  14        3.69        5.86      4.68 o 
   0   1  14      430.92      449.76      7.52 o 
   1   1  14       43.20       52.79      1.99 o 
   2   1  14      411.74      368.98      4.42 o 
   3   1  14      284.45      278.99      3.98 o 
   4   1  14      140.83      116.73      3.15 o 
   5   1  14      124.24      119.99      5.35 o 
   6   1  14      161.79      154.25      6.34 o 
   7   1  14       94.78       97.15      8.76 o 
   8   1  14       26.97       28.61      6.94 o 
   0   2  14     1908.78     1928.95     25.96 o 
   1   2  14      639.31      649.07      8.24 o 
   2   2  14       42.63       49.53      2.62 o 
   3   2  14      146.87      134.74      3.28 o 
   4   2  14      485.71      459.28      6.64 o 
   5   2  14      197.00      181.43      4.53 o 
   6   2  14       88.75       99.13      4.87 o 
   7   2  14        1.24        1.75      2.44 o 
   8   2  14       25.70       24.58      6.82 o 
   0   3  14     1017.45     1014.94     20.90 o 
   1   3  14     1604.16     1571.79     13.33 o 
   2   3  14      356.22      374.63      8.13 o 
   3   3  14      108.53      114.64      3.28 o 
   4   3  14      200.62      173.48      4.73 o 
   5   3  14       21.21       26.48      3.11 o 
   6   3  14       23.20       19.70      3.97 o 
   7   3  14      168.34      161.64      8.89 o 
   8   3  14       51.72       51.39      8.99 o 
   0   4  14      276.41      257.43      4.97 o 
   1   4  14      899.21      913.99      8.61 o 
   2   4  14      118.53      111.13      5.55 o 
   3   4  14       37.76       42.85      5.41 o 
   4   4  14      322.82      316.73      8.71 o 
   5   4  14      628.34      669.38     11.21 o 
   6   4  14        7.52        9.54      2.12 o 
   7   4  14       66.51       56.10     10.26 o 
   8   4  14      186.56      209.01     10.67 o 
   0   5  14      583.02      548.29     16.50 o 
   1   5  14      216.90      200.11      3.03 o 
   2   5  14      756.82      744.23     10.63 o 
   3   5  14      204.13      225.23      5.66 o 
   4   5  14      216.84      215.43      5.90 o 
   5   5  14      291.34      274.60      7.94 o 
   6   5  14      144.05      138.48      7.75 o 
   7   5  14      131.56      132.87      6.53 o 
   8   5  14       88.52       79.20     13.60 o 
   0   6  14      257.09      253.24      7.34 o 
   1   6  14      474.92      491.07      6.42 o 
   2   6  14      267.04      255.77      5.65 o 
   3   6  14       60.62       55.81      3.50 o 
   4   6  14      144.50      169.45      7.04 o 
   5   6  14       34.01       34.68      5.33 o 
   6   6  14       72.71       89.09      7.18 o 
   7   6  14       37.18       29.57      6.59 o 
   0   7  14      181.45      189.81     11.62 o 
   1   7  14      394.90      368.98      6.83 o 
   2   7  14      537.12      529.95      8.86 o 
   3   7  14      115.07      122.98      4.45 o 
   4   7  14       47.65       51.01      6.95 o 
   5   7  14       65.17       73.66      7.06 o 
   6   7  14       47.98       51.09     10.65 o 
   7   7  14       84.13       78.23     12.00 o 
   0   8  14      451.98      476.05     10.76 o 
   1   8  14        0.85        2.97      1.56 o 
   2   8  14      614.92      640.64      9.14 o 
   3   8  14       69.54       58.85      6.28 o 
   4   8  14      110.01      108.71      5.81 o 
   5   8  14        2.64        4.76      2.30 o 
   6   8  14        3.03        5.55      3.17 o 
   0   9  14     1577.04     1680.53     76.11 o 
   1   9  14      142.34      150.74      6.30 o 
   2   9  14      126.70      125.92      7.82 o 
   3   9  14      414.83      397.65      7.83 o 
   4   9  14       53.37       59.28      4.63 o 
   5   9  14       56.94       48.14      8.44 o 
   0  10  14      326.88      344.71     11.39 o 
   1  10  14       49.14       55.29      7.29 o 
   2  10  14       57.93       59.14      5.31 o 
   3  10  14       47.90       43.31      8.19 o 
   4  10  14      332.67      360.97      8.98 o 
   0  11  14      163.39      162.18      9.60 o 
   1  11  14        5.42        8.53      2.71 o 
   2  11  14       66.40       57.80     10.19 o 
   3  11  14      239.10      248.19      8.89 o 
   1   0  15      635.49      657.52      9.68 o 
   2   0  15      518.16      504.91      6.70 o 
   3   0  15       53.12       48.94      2.65 o 
   4   0  15      673.47      707.66     14.82 o 
   5   0  15      800.22      740.75     19.37 o 
   6   0  15        3.45        8.01      5.03 o 
   7   0  15        0.38        0.22      2.82 o 
   8   0  15       91.49      108.36     25.69 o 
   0   1  15     2723.23     2886.46     39.72 o 
   1   1  15      722.46      706.74      7.32 o 
   2   1  15      129.65      122.79      2.30 o 
   3   1  15       34.24       36.70      3.88 o 
   4   1  15      253.97      237.08      4.97 o 
   5   1  15     1007.59     1053.67     18.45 o 
   6   1  15       84.97       89.80      8.23 o 
   7   1  15       70.93       66.84      6.98 o 
   8   1  15       18.37       12.99      4.00 o 
   0   2  15     1656.65     1609.31     20.39 o 
   1   2  15      103.00       90.36      2.93 o 
   2   2  15      221.96      212.70      2.86 o 
   3   2  15       68.54       63.32      3.03 o 
   4   2  15      195.60      181.60      3.98 o 
   5   2  15      112.19       95.69      4.51 o 
   6   2  15      145.12      157.77      6.14 o 
   7   2  15       95.67       99.45     10.32 o 
   8   2  15       95.32      100.04     11.13 o 
   0   3  15      135.71      113.72      6.56 o 
   1   3  15      468.54      466.68      6.12 o 
   2   3  15      981.85      983.44     11.73 o 
   3   3  15      440.27      447.73      6.71 o 
   4   3  15      428.72      401.78      9.64 o 
   5   3  15      212.39      215.09      5.72 o 
   6   3  15      157.09      143.76      5.67 o 
   7   3  15       37.12       42.20      7.16 o 
   8   3  15        2.32        4.16      3.59 o 
   0   4  15     4828.29     5028.13     77.98 o 
   1   4  15      206.34      191.15      2.41 o 
   2   4  15       86.46       83.80      3.81 o 
   3   4  15       12.75       10.82      2.09 o 
   4   4  15       37.51       37.18      5.77 o 
   5   4  15      314.45      302.34      8.06 o 
   6   4  15       85.34       85.41      5.88 o 
   7   4  15        9.64        6.67      2.40 o 
   8   4  15       11.50       12.88      3.85 o 
   0   5  15      116.47      117.58      3.38 o 
   1   5  15      342.24      338.06      6.67 o 
   2   5  15      127.74      136.21      4.03 o 
   3   5  15      351.15      345.14      7.69 o 
   4   5  15      225.48      199.91      5.81 o 
   5   5  15      389.76      378.85      9.33 o 
   6   5  15      167.70      176.97      6.82 o 
   7   5  15      104.84      124.21      7.72 o 
   0   6  15        3.21        5.41      2.00 o 
   1   6  15      172.43      175.11      3.33 o 
   2   6  15      145.96      139.81      3.55 o 
   3   6  15       92.55       86.63      3.76 o 
   4   6  15       54.92       52.29      7.00 o 
   5   6  15      290.78      300.22      8.31 o 
   6   6  15       95.52       83.60      8.10 o 
   7   6  15       33.24       32.26      6.77 o 
   0   7  15      952.64     1000.99     20.48 o 
   1   7  15       23.07       22.82      3.46 o 
   2   7  15      316.33      314.19      5.65 o 
   3   7  15       72.99       77.10      5.28 o 
   4   7  15       77.27       81.28      7.48 o 
   5   7  15      273.86      284.47      6.87 o 
   6   7  15        5.62       11.71      2.99 o 
   0   8  15      166.27      154.41      6.47 o 
   1   8  15      487.82      500.31     11.32 o 
   2   8  15      296.50      290.92      8.51 o 
   3   8  15      104.43      105.08      5.63 o 
   4   8  15      101.39       95.96      4.54 o 
   5   8  15       61.48       61.95     13.29 o 
   6   8  15       50.68       50.81      9.39 o 
   0   9  15      319.36      293.62      9.21 o 
   1   9  15      117.42      122.99      7.97 o 
   2   9  15       93.90       97.83     10.61 o 
   3   9  15        0.28        5.12      2.80 o 
   4   9  15       36.52       42.16      7.56 o 
   5   9  15       41.95       43.19      8.28 o 
   0  10  15       31.16       37.08      7.43 o 
   1  10  15      111.75      107.79      9.89 o 
   2  10  15      146.55      134.01      8.43 o 
   3  10  15       77.62       91.98      9.97 o 
   4  10  15       12.73        9.41      3.81 o 
   0  11  15       16.21       21.21      5.90 o 
   1  11  15      152.31      165.76      9.44 o 
   2  11  15      300.58      301.56      9.40 o 
   0   0  16      364.12      358.86     20.15 o 
   1   0  16     1239.31     1209.50     18.88 o 
   2   0  16       24.27       37.29      5.06 o 
   3   0  16      465.49      433.39      7.50 o 
   4   0  16      370.87      397.62      8.50 o 
   5   0  16      250.05      214.45      6.46 o 
   6   0  16       38.08       31.86      8.16 o 
   7   0  16       19.60       15.95     10.76 o 
   8   0  16       12.33       17.89      6.93 o 
   0   1  16       48.25       51.44      3.51 o 
   1   1  16      201.00      208.90      2.42 o 
   2   1  16      154.50      144.28      2.90 o 
   3   1  16       69.90       66.10      3.71 o 
   4   1  16      397.08      367.85      6.69 o 
   5   1  16      183.85      176.21      4.98 o 
   6   1  16      119.97      125.26      7.55 o 
   7   1  16       22.38       13.60      4.45 o 
   8   1  16       46.34       56.37     15.48 o 
   0   2  16      841.59      796.77     16.03 o 
   1   2  16      267.90      238.60      4.58 o 
   2   2  16      136.96      132.32      3.34 o 
   3   2  16       39.98       45.53      3.11 o 
   4   2  16      138.26      112.15      3.21 o 
   5   2  16      194.26      175.38      4.60 o 
   6   2  16       22.42       14.69      2.57 o 
   7   2  16      136.65      152.68     17.99 o 
   8   2  16       24.51       19.60      6.65 o 
   0   3  16     2546.04     2665.15     26.21 o 
   1   3  16       70.58       64.96      3.43 o 
   2   3  16      182.30      174.82      4.14 o 
   3   3  16       83.04       67.52      3.03 o 
   4   3  16      220.59      230.49      5.20 o 
   5   3  16      567.35      585.59     12.05 o 
   6   3  16       44.68       47.31      8.05 o 
   7   3  16        3.35        4.05      1.88 o 
   0   4  16      473.61      446.78      9.22 o 
   1   4  16      200.18      201.44      4.63 o 
   2   4  16      688.13      726.85     10.76 o 
   3   4  16       80.60       76.54      3.87 o 
   4   4  16      360.40      371.93      7.00 o 
   5   4  16      305.05      277.87      7.93 o 
   6   4  16       20.78       20.88      3.54 o 
   7   4  16       73.69       78.00      7.85 o 
   0   5  16      983.24     1001.02     22.45 o 
   1   5  16      566.78      584.48      9.37 o 
   2   5  16      686.61      701.99     10.84 o 
   3   5  16      514.75      510.38      9.82 o 
   4   5  16      272.59      273.88      7.40 o 
   5   5  16      239.60      244.41      6.81 o 
   6   5  16       19.49       24.37      4.78 o 
   7   5  16       20.19       22.14      4.91 o 
   0   6  16      760.87      807.39     18.57 o 
   1   6  16      147.97      146.35      4.85 o 
   2   6  16      152.10      147.59      4.42 o 
   3   6  16      254.90      245.71      5.84 o 
   4   6  16      173.83      177.79      5.89 o 
   5   6  16       63.44       55.62     10.05 o 
   6   6  16       19.60       23.21      5.33 o 
   0   7  16      666.49      679.20     15.62 o 
   1   7  16      474.82      482.46      9.66 o 
   2   7  16       66.47       63.27      7.22 o 
   3   7  16       25.88       28.79      4.73 o 
   4   7  16      122.39      110.44      6.37 o 
   5   7  16       85.71       85.40      5.61 o 
   6   7  16      112.12      122.89      8.33 o 
   0   8  16      450.10      467.34     10.99 o 
   1   8  16       38.04       38.61      5.53 o 
   2   8  16      161.43      161.22      6.78 o 
   3   8  16       10.03       11.52      2.98 o 
   4   8  16        3.29        6.14      2.19 o 
   5   8  16       22.38       23.15      4.96 o 
   0   9  16      177.04      190.47     13.41 o 
   1   9  16      167.63      149.21     10.54 o 
   2   9  16       18.31       18.20      7.18 o 
   3   9  16       25.50       25.57      6.10 o 
   4   9  16       91.61       84.43     14.17 o 
   0  10  16      357.32      343.97     12.13 o 
   1  10  16      103.23       99.72     13.66 o 
   2  10  16       86.38       78.99     11.61 o 
   3  10  16        5.31        5.76      2.61 o 
   1   0  17      697.66      677.95     13.27 o 
   2   0  17      354.34      381.83      7.80 o 
   3   0  17      566.64      558.53     12.46 o 
   4   0  17      113.03       89.48      6.53 o 
   5   0  17        7.52        8.96      4.16 o 
   6   0  17      112.96      123.00      8.58 o 
   7   0  17        0.89        2.69      2.79 o 
   0   1  17     1274.74     1294.28     19.40 o 
   1   1  17      579.58      572.03      8.55 o 
   2   1  17      356.69      359.31      6.90 o 
   3   1  17       91.89       99.44      2.71 o 
   4   1  17      339.85      322.41      5.78 o 
   5   1  17      235.84      241.84      6.68 o 
   6   1  17       20.74       19.97      4.61 o 
   7   1  17       15.61       11.57      4.76 o 
   0   2  17        8.15        4.30      1.66 o 
   1   2  17      490.91      470.67      6.40 o 
   2   2  17      136.46      128.89      2.93 o 
   3   2  17       90.93      101.19      3.06 o 
   4   2  17      203.89      176.74      4.19 o 
   5   2  17      147.60      136.11      5.13 o 
   6   2  17       55.01       49.75      6.94 o 
   7   2  17       25.04       23.70      5.53 o 
   0   3  17     3739.74     3789.80     43.16 o 
   1   3  17      310.33      323.19      5.76 o 
   2   3  17      123.24      130.84      2.80 o 
   3   3  17      176.66      176.34      4.46 o 
   4   3  17      140.77      121.92      5.30 o 
   5   3  17       17.01       13.07      2.68 o 
   6   3  17       57.75       50.72      5.27 o 
   7   3  17       36.27       25.25      5.37 o 
   0   4  17      199.06      206.70      5.80 o 
   1   4  17      146.57      136.84      3.90 o 
   2   4  17      116.54      118.78      4.00 o 
   3   4  17      141.94      150.84      4.22 o 
   4   4  17      156.54      151.92      4.71 o 
   5   4  17      384.15      413.32      8.55 o 
   6   4  17       30.79       37.78      7.03 o 
   7   4  17        0.06        2.93      2.20 o 
   0   5  17       59.20       68.51      5.86 o 
   1   5  17      442.87      472.07      9.49 o 
   2   5  17       21.97       25.67      3.66 o 
   3   5  17        0.46        2.01      1.53 o 
   4   5  17      262.24      245.02      6.81 o 
   5   5  17      680.54      679.24     13.24 o 
   6   5  17       17.03       16.06      3.51 o 
   0   6  17      152.64      150.07     12.49 o 
   1   6  17      618.76      656.62     10.80 o 
   2   6  17      166.83      179.75      7.20 o 
   3   6  17       94.23       95.27      5.48 o 
   4   6  17      119.40      123.94      5.82 o 
   5   6  17      246.43      235.36      6.42 o 
   6   6  17      137.13      154.04      7.09 o 
   0   7  17        3.09        4.32      2.62 o 
   1   7  17       18.14       19.90      3.16 o 
   2   7  17       51.06       44.96      6.56 o 
   3   7  17      211.11      224.90      7.93 o 
   4   7  17       35.37       37.75      7.55 o 
   5   7  17       82.66       66.80      7.52 o 
   0   8  17        6.64        2.41      3.30 o 
   1   8  17      267.24      283.17      7.64 o 
   2   8  17      125.14      118.82      8.13 o 
   3   8  17      143.90      139.07      8.26 o 
   4   8  17       73.32       72.48     13.55 o 
   0   9  17      616.72      676.04     15.87 o 
   1   9  17       32.62       35.31      6.56 o 
   2   9  17       13.56       13.93      3.16 o 
   3   9  17       21.43       19.01      5.41 o 
   0  10  17      353.41      365.78     13.13 o 
   1  10  17       37.19       36.97      7.38 o 
   0   0  18      538.01      587.61     27.73 o 
   1   0  18       89.08       93.22      6.76 o 
   2   0  18      203.83      206.95      6.79 o 
   3   0  18       26.98       27.54      5.77 o 
   4   0  18       10.73       24.56      5.87 o 
   5   0  18      332.02      314.87     17.86 o 
   6   0  18      127.51      139.72     42.85 o 
   7   0  18        4.96        5.20      6.72 o 
   0   1  18       53.85       61.12      3.35 o 
   1   1  18       34.56       33.37      3.68 o 
   2   1  18      162.50      162.69      3.74 o 
   3   1  18      143.17      146.91      3.75 o 
   4   1  18       70.60       78.46      4.29 o 
   5   1  18      277.13      268.55      7.40 o 
   6   1  18      120.03      105.97      7.48 o 
   7   1  18       82.36       86.97     16.71 o 
   0   2  18       40.38       39.67      3.93 o 
   1   2  18      705.93      714.41     12.11 o 
   2   2  18      219.63      209.70      4.04 o 
   3   2  18       51.92       51.15      4.41 o 
   4   2  18       51.21       60.00      7.13 o 
   5   2  18       26.28       23.93      4.87 o 
   6   2  18       29.77       33.22      7.13 o 
   7   2  18      165.09      170.05      6.81 o 
   0   3  18     2821.38     2871.31     22.85 o 
   1   3  18      314.61      304.22      5.61 o 
   2   3  18       40.78       40.57      3.41 o 
   3   3  18       28.66       22.44      3.84 o 
   4   3  18      255.43      255.34      6.14 o 
   5   3  18       46.66       48.20      6.49 o 
   6   3  18       19.05       20.40      4.51 o 
   0   4  18      113.88      124.52      5.36 o 
   1   4  18      779.38      809.29      9.85 o 
   2   4  18      619.90      611.28      9.41 o 
   3   4  18      218.85      207.04      5.33 o 
   4   4  18      158.71      139.60      4.88 o 
   5   4  18       69.22       67.21      9.71 o 
   6   4  18       15.58       12.92      3.07 o 
   0   5  18      491.77      560.51     22.04 o 
   1   5  18      120.44      120.96      4.38 o 
   2   5  18       14.72       15.27      2.65 o 
   3   5  18        5.35        6.45      1.78 o 
   4   5  18       30.65       26.32      4.90 o 
   5   5  18      196.11      209.71      6.84 o 
   6   5  18       20.86       24.15      6.80 o 
   0   6  18       30.71       25.01      6.16 o 
   1   6  18       83.59       87.03      4.47 o 
   2   6  18      378.83      397.17      7.47 o 
   3   6  18       47.91       59.91      8.69 o 
   4   6  18      104.67      133.69      5.62 o 
   5   6  18       50.98       56.04     10.14 o 
   0   7  18       15.61       13.03      3.22 o 
   1   7  18      437.09      433.69      7.28 o 
   2   7  18      110.45      113.22      6.52 o 
   3   7  18       20.09       14.18      4.05 o 
   4   7  18       11.14        8.33      2.67 o 
   0   8  18       95.22      103.76      6.55 o 
   1   8  18       34.31       37.18      6.68 o 
   2   8  18        2.42        4.65      1.87 o 
   3   8  18       91.63       76.02     13.70 o 
   0   9  18       82.12       75.38     16.26 o 
   1   9  18      195.71      194.62      6.35 o 
   2   9  18       14.43       12.54      3.64 o 
   1   0  19       50.07       43.25      8.60 o 
   2   0  19       15.65       15.98      3.49 o 
   3   0  19       22.06       30.22      6.77 o 
   4   0  19       64.52       73.84      5.45 o 
   5   0  19      258.18      269.84     13.36 o 
   6   0  19       18.36       21.87      9.00 o 
   0   1  19      202.23      187.30      5.68 o 
   1   1  19       54.89       46.65      5.63 o 
   2   1  19       35.51       39.51      4.79 o 
   3   1  19       47.27       40.42      3.46 o 
   4   1  19       32.54       38.10      6.73 o 
   5   1  19        2.66        8.17      2.45 o 
   6   1  19       17.08       10.51      6.51 o 
   0   2  19      155.81      162.23      5.70 o 
   1   2  19       30.16       34.20      3.09 o 
   2   2  19      178.17      196.62      5.36 o 
   3   2  19       48.56       56.73      4.66 o 
   4   2  19       12.08       17.52      3.04 o 
   5   2  19       35.97       30.06      7.18 o 
   6   2  19       39.48       34.11      7.98 o 
   0   3  19       67.74       63.71      5.31 o 
   1   3  19      320.46      302.54      6.22 o 
   2   3  19       12.23       14.49      2.58 o 
   3   3  19       40.76       39.77      5.89 o 
   4   3  19        8.07        4.07      1.44 o 
   5   3  19       48.16       38.92      8.59 o 
   6   3  19       18.74       20.57      5.75 o 
   0   4  19       38.63       45.88      8.75 o 
   1   4  19      149.49      146.60      4.68 o 
   2   4  19      196.34      208.46      5.25 o 
   3   4  19       30.81       30.20      4.73 o 
   4   4  19      112.88      115.13      5.85 o 
   5   4  19        4.43        4.68      1.95 o 
   0   5  19      177.80      200.23      7.65 o 
   1   5  19       18.79       20.67      3.88 o 
   2   5  19       32.96       28.21      4.49 o 
   3   5  19      289.05      290.42      6.34 o 
   4   5  19       73.54       81.27      7.84 o 
   5   5  19      448.80      478.36     12.89 o 
   0   6  19      192.58      210.96      8.03 o 
   1   6  19       89.90       87.00      4.96 o 
   2   6  19        4.95        3.84      2.03 o 
   3   6  19       69.56       84.81      6.58 o 
   4   6  19      104.72      116.52      8.44 o 
   0   7  19       10.98        7.65      3.11 o 
   1   7  19        8.52        7.35      2.19 o 
   2   7  19       11.28        7.19      2.35 o 
   3   7  19       10.04        8.30      2.59 o 
   0   8  19      109.23       91.48     20.44 o 
   1   8  19       80.89       70.87      6.97 o 
   2   8  19       40.00       41.19      6.85 o 
   0   0  20      793.53      744.09     23.35 o 
   1   0  20       63.84       69.69     10.44 o 
   2   0  20        4.19        5.62      2.12 o 
   3   0  20       33.38       36.61      6.70 o 
   4   0  20        0.97        3.70      4.36 o 
   5   0  20       25.69       28.16      8.83 o 
   0   1  20        3.81        5.67      2.52 o 
   1   1  20       61.87       56.91      4.64 o 
   2   1  20      109.69      118.88      5.28 o 
   3   1  20      112.66      113.45      5.85 o 
   4   1  20       86.88       97.81      8.51 o 
   5   1  20       81.03       91.32      8.35 o 
   0   2  20       29.23       22.93      5.63 o 
   1   2  20      186.75      179.54      4.99 o 
   2   2  20       13.30       13.80      2.95 o 
   3   2  20       41.39       36.05      7.09 o 
   4   2  20      120.93      115.73      4.68 o 
   5   2  20      140.18      132.74      6.57 o 
   0   3  20      101.62      122.96     11.31 o 
   1   3  20       13.53       11.98      2.69 o 
   2   3  20       12.48       19.62      4.39 o 
   3   3  20       42.23       42.57      6.72 o 
   4   3  20       30.84       23.60      4.90 o 
   5   3  20       23.56       18.56      5.80 o 
   0   4  20       12.77        8.25      3.35 o 
   1   4  20       39.72       35.22      6.77 o 
   2   4  20        0.30        4.14      1.74 o 
   3   4  20       75.13       74.53      4.16 o 
   4   4  20       28.27       23.08      4.94 o 
   5   4  20       18.60       17.77      5.72 o 
   0   5  20        0.03        2.79      2.92 o 
   1   5  20       20.47       26.67      5.54 o 
   2   5  20       40.58       41.94      8.34 o 
   3   5  20       16.08       20.43      4.34 o 
   4   5  20       28.23       31.57      8.14 o 
   0   6  20      247.25      266.02      9.59 o 
   1   6  20        1.78        2.67      1.34 o 
   2   6  20       72.10       84.44      6.39 o 
   3   6  20      372.62      396.49     11.41 o 
   0   7  20        5.26        3.64      2.54 o 
   1   7  20      318.77      335.22      6.94 o 
   2   7  20       16.42       16.00      4.27 o 
   1   0  21        0.19        4.04      2.51 o 
   2   0  21      356.67      351.45      9.06 o 
   3   0  21        0.30        3.79      3.03 o 
   4   0  21      103.47      100.73      7.35 o 
   0   1  21        8.54        8.48      2.61 o 
   1   1  21       25.71       25.63      4.60 o 
   2   1  21        7.61        7.47      1.95 o 
   3   1  21       39.19       39.02      7.03 o 
   4   1  21       22.65       25.47      5.39 o 
   0   2  21       18.40       14.79      4.47 o 
   1   2  21      129.04      133.45      5.66 o 
   2   2  21      272.19      293.76      6.81 o 
   3   2  21       35.03       33.05      7.33 o 
   4   2  21      145.40      149.64      5.17 o 
   0   3  21      186.40      166.27     10.78 o 
   1   3  21       27.94       28.57      5.12 o 
   2   3  21       50.43       62.16      7.10 o 
   3   3  21       57.98       50.32      6.12 o 
   4   3  21       49.47       39.89      9.21 o 
   0   4  21       12.77       11.46      4.14 o 
   1   4  21      141.90      143.47      7.15 o 
   2   4  21       27.32       33.31      6.08 o 
   3   4  21       16.11       17.15      4.35 o 
   0   5  21      147.06      152.50      7.97 o 
   1   5  21        5.76        8.02      2.77 o 
   2   5  21       84.37       71.04     12.21 o 
   3   5  21       65.08       67.99     14.62 o 
   0   6  21      228.12      250.01     12.95 o 
   1   6  21       89.68      108.57      6.62 o 
   2   6  21       17.45       17.80      3.77 o 
   0   0  22        9.65        5.96      4.26 o 
   1   0  22       22.68       22.25      8.60 o 
   2   0  22       60.94       60.19     14.44 o 
   3   0  22       17.11        8.76      3.87 o 
   0   1  22       18.53       27.50      9.42 o 
   1   1  22      106.06       96.55      4.75 o 
   2   1  22       21.08       25.73      5.33 o 
   3   1  22      207.75      217.68      7.31 o 
   0   2  22       25.52       26.72      7.81 o 
   1   2  22       22.84       27.45      5.53 o 
   2   2  22       70.06       67.28     10.50 o 
   3   2  22       37.61       31.15      6.41 o 
   0   3  22      159.75      137.25     13.70 o 
   1   3  22       19.19       22.63      5.09 o 
   2   3  22       21.98       23.32      4.41 o 
   3   3  22      192.09      206.47      7.18 o 
   0   4  22        5.15        9.99      2.84 o 
   1   4  22        0.18        2.28      2.81 o 
   2   4  22      142.36      170.48      7.21 o 
   0   5  22        8.80        6.61      3.16 o 
   1   0  23       46.85       38.00     11.03 o 
   2   0  23        2.40        3.38      2.84 o 
   0   1  23       11.14        9.45      4.11 o 
   1   1  23        9.19       10.48      2.89 o 
   2   1  23        3.32        4.91      2.52 o 
   0   2  23      117.07      118.57     11.05 o 
   1   2  23       47.41       46.91      8.57 o 
                                                 
